# Supplementary material for: Alarm Pheromone Composition and Behavioral Activity in Fungus-Growing Ants
Source: J Chem Ecol. 2017 Feb 28;43(3):225–35. doi: 10.1007/s10886-017-0821-4 (PMC5371636; doi:10.1007/s10886-017-0821-4)
Supplement: Supplementary file 3 — (XLSX 125 kb) [file 10886_2017_821_MOESM3_ESM.xlsx]

## Sheet: AllChemicaData
Species	Colony	Caste	Ant	Component Number	Retention Time	Hit Name	Component Area	Area Percent	AreaPeak%AreaIS	Amount per sample	Amount per ant head
Acromyrmex echinatior	3	LargeWorker	Ech3LW	1	7.09	nonane(U)	3.11538e+06	4.2	0.649899	433.266	43.3266
Acromyrmex echinatior	3	LargeWorker	Ech3LW	2	7.76	5-methyl-3-heptanone	1.43809e+06	1.9	0.3	200	20
Acromyrmex echinatior	3	LargeWorker	Ech3LW	3	8.385	3-octanone	31277990	42.2	6.52489	4349.93	434.993
Acromyrmex echinatior	3	LargeWorker	Ech3LW	4	8.54	3-octanol	5085277	6.9	1.06084	707.225	70.7225
Acromyrmex echinatior	3	LargeWorker	Ech3LW	5	8.925	2-ethyl-1-hexanol(U)	3.4011e+06	4.6	0.709503	473.002	47.3002
Acromyrmex echinatior	3	LargeWorker	Ech3LW	6	9.581	2-nonanone	5.99778e+06	8.1	1.25119	834.13	83.413
Acromyrmex echinatior	3	LargeWorker	Ech3LW	7	11.281	2-undecanone	23768916	32.1	4.95843	3305.62	330.562
Acromyrmex echinatior	4	LargeWorker	Ech4LW	1	7.09	nonane(U)	3098399	5.5	0.773474	515.65	51.565
Acromyrmex echinatior	4	LargeWorker	Ech4LW	2	7.76	5-methyl-3-heptanone	1.20175e+06	2.1	0.3	200	20
Acromyrmex echinatior	4	LargeWorker	Ech4LW	3	8.38	3-octanone	31990728	56.9	7.98606	5324.04	532.404
Acromyrmex echinatior	4	LargeWorker	Ech4LW	4	8.54	3-octanol	2.18044e+06	3.9	0.544318	362.878	36.2878
Acromyrmex echinatior	4	LargeWorker	Ech4LW	5	8.925	2-ethyl-1-hexanol(U)	1.54018e+06	2.7	0.384486	256.324	25.6324
Acromyrmex echinatior	4	LargeWorker	Ech4LW	6	9.581	2-nonanone	3.05981e+06	5.4	0.763841	509.228	50.9228
Acromyrmex echinatior	4	LargeWorker	Ech4LW	7	11.281	2-undecanone	13160241	23.4	3.28528	2190.19	219.019
Acromyrmex echinatior	5	LargeWorker	Ech5LW1	1	7.09	nonane(U)	29467500	27.4	3.50988	2339.92	233.992
Acromyrmex echinatior	5	LargeWorker	Ech5LW1	2	7.755	5-methyl-3-heptanone	2.51868e+06	2.3	0.3	200	20
Acromyrmex echinatior	5	LargeWorker	Ech5LW1	3	8.375	3-octanone	44197636	41.1	5.26439	3509.59	350.959
Acromyrmex echinatior	5	LargeWorker	Ech5LW1	4	8.53	3-octanol	10665648	9.9	1.27039	846.925	84.6925
Acromyrmex echinatior	5	LargeWorker	Ech5LW1	5	8.915	2-ethyl-1-hexanol(U)	5.2597e+06	4.9	0.626484	417.656	41.7656
Acromyrmex echinatior	5	LargeWorker	Ech5LW1	6	9.571	2-nonanone	3.29176e+06	3.1	0.392082	261.388	26.1388
Acromyrmex echinatior	5	LargeWorker	Ech5LW1	7	11.276	2-undecanone	12056284	11.2	1.43603	957.351	95.7351
Acromyrmex echinatior	6	LargeWorker	Ech6LW	1	7.085	nonane(U)	10207378	18	2.06038	1373.59	137.359
Acromyrmex echinatior	6	LargeWorker	Ech6LW	2	7.75	5-methyl-3-heptanone	1.48624e+06	2.6	0.3	200	20
Acromyrmex echinatior	6	LargeWorker	Ech6LW	3	8.375	3-octanone	12644494	22.3	2.55232	1701.55	170.155
Acromyrmex echinatior	6	LargeWorker	Ech6LW	4	8.535	3-octanol	2.38338e+06	4.2	0.48109	320.726	32.0726
Acromyrmex echinatior	6	LargeWorker	Ech6LW	5	8.91	2-ethyl-1-hexanol(U)	6.6572e+06	11.7	1.34377	895.847	89.5847
Acromyrmex echinatior	6	LargeWorker	Ech6LW	6	9.571	2-nonanone	5072810	8.9	1.02396	682.639	68.2639
Acromyrmex echinatior	6	LargeWorker	Ech6LW	7	9.711	nonanal(U)	1661556	2.9	0.335389	223.592	22.3592
Acromyrmex echinatior	6	LargeWorker	Ech6LW	8	11.276	2-undecanone	16584180	29.3	3.34755	2231.7	223.17
Acromyrmex echinatior	3	SmallWorker	Ech3 SW	1	7.09	nonane(U)	1.41644e+06	2.4	0.288469	384.625	19.2313
Acromyrmex echinatior	3	SmallWorker	Ech3 SW	2	7.755	5-methyl-3-heptanone	1.47306e+06	2.4	0.3	400	20
Acromyrmex echinatior	3	SmallWorker	Ech3 SW	3	8.38	3-octanone	27266402	45.3	5.55303	7404.04	370.202
Acromyrmex echinatior	3	SmallWorker	Ech3 SW	4	8.535	3-octanol	3.00461e+06	5	0.611915	815.887	40.7943
Acromyrmex echinatior	3	SmallWorker	Ech3 SW	5	8.92	2-ethyl-1-hexanol(U)	1.34014e+06	2.2	0.272931	363.908	18.1954
Acromyrmex echinatior	3	SmallWorker	Ech3 SW	6	9.571	2-nonanone	4411342	7.3	0.898407	1197.88	59.8938
Acromyrmex echinatior	3	SmallWorker	Ech3 SW	7	11.276	2-undecanone	18657298	31	3.79971	5066.29	253.314
Acromyrmex echinatior	3	SmallWorker	Ech3 SW	9	14.393	U14.4	2.65279e+06	4.4	0.540263	720.35	36.0175
Acromyrmex echinatior	4	SmallWorker	Ech4 SW	1	7.09	nonane(U)	752819	3.2	0.174282	232.376	11.6188
Acromyrmex echinatior	4	SmallWorker	Ech4 SW	2	7.755	5-methyl-3-heptanone	1.29586e+06	5.5	0.3	400	20
Acromyrmex echinatior	4	SmallWorker	Ech4 SW	3	8.38	3-octanone	11090167	47	2.56744	3423.26	171.163
Acromyrmex echinatior	4	SmallWorker	Ech4 SW	4	8.54	3-octanol	1.39905e+06	5.9	0.323888	431.851	21.5925
Acromyrmex echinatior	4	SmallWorker	Ech4 SW	5	9.576	2-nonanone	1.43869e+06	6.1	0.333065	444.087	22.2043
Acromyrmex echinatior	4	SmallWorker	Ech4 SW	6	11.276	2-undecanone	7618125	32.3	1.76364	2351.53	117.576
Acromyrmex echinatior	5	SmallWorker	Ech5 SW	1	7.09	nonane(U)	3.67618e+06	8.1	0.527157	702.876	35.1438
Acromyrmex echinatior	5	SmallWorker	Ech5 SW	2	7.755	5-methyl-3-heptanone	2.09208e+06	4.6	0.3	400	20
Acromyrmex echinatior	5	SmallWorker	Ech5 SW	3	8.38	3-octanone	18730914	41.3	2.68597	3581.29	179.065
Acromyrmex echinatior	5	SmallWorker	Ech5 SW	4	8.54	3-octanol	3.19933e+06	7.1	0.458777	611.703	30.5851
Acromyrmex echinatior	5	SmallWorker	Ech5 SW	5	8.93	2-ethyl-1-hexanol(U)	777193	1.7	0.111448	148.597	7.42985
Acromyrmex echinatior	5	SmallWorker	Ech5 SW	6	9.576	2-nonanone	2735609	6	0.39228	523.04	26.152
Acromyrmex echinatior	5	SmallWorker	Ech5 SW	7	11.281	2-undecanone	12156332	26.8	1.74319	2324.25	116.213
Acromyrmex echinatior	5	SmallWorker	Ech5 SW	9	14.398	U14.4	1.95527e+06	4.3	0.280382	373.842	18.6921
Acromyrmex echinatior	6	SmallWorker	Ech6 SW	1	7.09	nonane(U)	492931	2.3	0.132601	176.801	8.84004
Acromyrmex echinatior	6	SmallWorker	Ech6 SW	2	7.76	5-methyl-3-heptanone	1.11522e+06	5.1	0.3	400	20
Acromyrmex echinatior	6	SmallWorker	Ech6 SW	3	8.385	3-octanone	7550579	34.6	2.03114	2708.18	135.409
Acromyrmex echinatior	6	SmallWorker	Ech6 SW	4	8.55	3-octanol	435526	2	0.117158	156.211	7.81055
Acromyrmex echinatior	6	SmallWorker	Ech6 SW	5	8.935	2-ethyl-1-hexanol(U)	445975	2	0.119969	159.959	7.99795
Acromyrmex echinatior	6	SmallWorker	Ech6 SW	6	9.581	2-nonanone	2.23397e+06	10.2	0.600947	801.263	40.0631
Acromyrmex echinatior	6	SmallWorker	Ech6 SW	7	11.286	2-undecanone	9553291	43.8	2.56988	3426.5	171.325
AcromyrmexOcto	1	LargeWorker	Octo__LW1	1	7.09	nonane(U)	869228	2.8	0.279469	186.313	18.6313
AcromyrmexOcto	1	LargeWorker	Octo__LW1	2	7.76	5-methyl-3-heptanone	933083	3	0.3	200	20
AcromyrmexOcto	1	LargeWorker	Octo__LW1	3	8.385	3-octanone	12787447	41.7	4.11135	2740.9	274.09
AcromyrmexOcto	1	LargeWorker	Octo__LW1	4	8.54	3-octanol	2.37263e+06	7.7	0.762835	508.557	50.8557
AcromyrmexOcto	1	LargeWorker	Octo__LW1	5	8.935	2-ethyl-1-hexanol(U)	586757	1.9	0.188651	125.767	12.5767
AcromyrmexOcto	1	LargeWorker	Octo__LW1	6	9.586	2-nonanone	881911	2.9	0.283547	189.031	18.9031
AcromyrmexOcto	1	LargeWorker	Octo__LW1	7	10.921	citral(U)	536499	1.7	0.172492	114.995	11.4995
AcromyrmexOcto	1	LargeWorker	Octo__LW1	8	10.986	U10.9	2.44615e+06	8	0.786473	524.315	52.4315
AcromyrmexOcto	1	LargeWorker	Octo__LW1	9	11.131	citralvariant(U)	2.13966e+06	7	0.687934	458.622	45.8622
AcromyrmexOcto	1	LargeWorker	Octo__LW1	10	11.286	2-undecanone	7117829	23.2	2.28849	1525.66	152.566
AcromyrmexOcto	2	LargeWorker	Octo__LW2	1	7.095	nonane(U)	1678275	5.6	0.73614	490.76	49.076
AcromyrmexOcto	2	LargeWorker	Octo__LW2	2	7.76	5-methyl-3-heptanone	683949	2.3	0.3	200	20
AcromyrmexOcto	2	LargeWorker	Octo__LW2	3	8.385	3-octanone	17866882	60.1	7.83693	5224.62	522.462
AcromyrmexOcto	2	LargeWorker	Octo__LW2	4	8.545	3-octanol	1274297	4.3	0.558944	372.629	37.2629
AcromyrmexOcto	2	LargeWorker	Octo__LW2	5	11.141	citralvariant(U)	802271	2.7	0.351899	234.6	23.46
AcromyrmexOcto	2	LargeWorker	Octo__LW2	6	11.286	2-undecanone	5.08676e+06	17.1	2.2312	1487.47	148.747
AcromyrmexOcto	2	LargeWorker	Octo__LW2	7	14.403	U14.4	2.35297e+06	7.9	1.03208	688.055	68.8055
AcromyrmexOcto	5	LargeWorker	Octo__LW5	1	7.095	nonane(U)	1.58612e+06	6.4	0.729476	486.318	48.6318
AcromyrmexOcto	5	LargeWorker	Octo__LW5	2	7.765	5-methyl-3-heptanone	652296	2.6	0.3	200	20
AcromyrmexOcto	5	LargeWorker	Octo__LW5	3	8.39	3-octanone	3425086	13.7	1.57524	1050.16	105.016
AcromyrmexOcto	5	LargeWorker	Octo__LW5	4	8.925	2-ethyl-1-hexanol(U)	2692607	10.8	1.23837	825.578	82.5578
AcromyrmexOcto	5	LargeWorker	Octo__LW5	5	9.586	2-nonanone	1.76729e+06	7.1	0.812802	541.868	54.1868
AcromyrmexOcto	5	LargeWorker	Octo__LW5	6	11.286	2-undecanone	11608572	46.5	5.33894	3559.29	355.929
AcromyrmexOcto	5	LargeWorker	Octo__LW5	7	14.403	U14.4	3218720	12.9	1.48033	986.889	98.6889
AcromyrmexOcto	1	SmallWorker	OctoSW1	1	7.755	5-methyl-3-heptanone	1.2072e+06	8.3	0.3	400	40
AcromyrmexOcto	1	SmallWorker	OctoSW1	2	8.375	3-octanone	10040646	69.4	2.4952	3326.93	166.347
AcromyrmexOcto	1	SmallWorker	OctoSW1	3	8.54	3-octanol	1.02759e+06	7.1	0.255365	340.487	17.0244
AcromyrmexOcto	1	SmallWorker	OctoSW1	4	11.281	2-undecanone	2.18574e+06	15.1	0.543179	724.239	36.2119
AcromyrmexOcto	2	SmallWorker	OctoSW2	1	7.085	nonane(U)	349956	1.3	0.0733836	97.8447	4.89224
AcromyrmexOcto	2	SmallWorker	OctoSW2	2	7.75	5-methyl-3-heptanone	1.43066e+06	5.4	0.3	400	20
AcromyrmexOcto	2	SmallWorker	OctoSW2	4	8.375	3-octanone	19206324	72.3	4.02744	5369.92	268.496
AcromyrmexOcto	2	SmallWorker	OctoSW2	5	8.54	3-octanol	1.27575e+06	4.8	0.267517	356.69	17.8345
AcromyrmexOcto	2	SmallWorker	OctoSW2	6	11.276	2-undecanone	4.29274e+06	16.2	0.90016	1200.21	60.0106
AcromyrmexOcto	4	SmallWorker	OctoSW3	1	7.085	nonane(U)	512651	1.7	0.122261	163.015	8.15073
AcromyrmexOcto	3	SmallWorker	OctoSW3	2	7.75	5-methyl-3-heptanone	1.25793e+06	4.1	0.3	400	20
AcromyrmexOcto	3	SmallWorker	OctoSW3	3	8.375	3-octanone	17722158	57.2	4.22652	5635.35	281.768
AcromyrmexOcto	3	SmallWorker	OctoSW3	4	8.54	3-octanol	1.32728e+06	4.3	0.31654	422.053	21.1026
AcromyrmexOcto	3	SmallWorker	OctoSW3	5	8.92	2-ethyl-1-hexanol(U)	1.95701e+06	6.3	0.466723	622.297	31.1148
AcromyrmexOcto	3	SmallWorker	OctoSW3	6	9.591	2-nonanone	391569	1.3	0.0933844	124.513	6.22563
AcromyrmexOcto	3	SmallWorker	OctoSW3	7	10.981	U10.9	2386619	7.7	0.569179	758.906	37.9453
AcromyrmexOcto	3	SmallWorker	OctoSW3	8	11.131	citralvariant(U)	838637	2.7	0.200004	266.673	13.3336
AcromyrmexOcto	3	SmallWorker	OctoSW3	9	11.281	2-undecanone	4.59055e+06	14.8	1.09479	1459.72	72.986
AcromyrmexOcto	4	SmallWorker	OctoSW4	1	7.085	nonane(U)	1.12415e+06	2.2	0.174056	232.075	11.6038
AcromyrmexOcto	4	SmallWorker	OctoSW4	2	7.755	5-methyl-3-heptanone	1.93755e+06	3.8	0.3	400	20
AcromyrmexOcto	4	SmallWorker	OctoSW4	3	8.38	3-octanone	7.05719e+06	14	1.0927	1456.93	72.8464
AcromyrmexOcto	4	SmallWorker	OctoSW4	4	8.545	3-octanol	368679	0.7	0.0570842	76.1123	3.80562
AcromyrmexOcto	4	SmallWorker	OctoSW4	5	9.571	2-nonanone	6047401	12	0.936346	1248.46	62.4231
AcromyrmexOcto	4	SmallWorker	OctoSW4	6	11.276	2-undecanone	31361772	62.2	4.85588	6474.51	323.726
AcromyrmexOcto	4	SmallWorker	OctoSW4	7	14.393	U14.4	2.5435e+06	5	0.393821	525.095	26.2547
AcromyrmexOcto	5	SmallWorker	OctoSW5	1	7.09	nonane(U)	413274	1.3	0.0874381	116.584	5.82921
AcromyrmexOcto	5	SmallWorker	OctoSW5	2	7.76	5-methyl-3-heptanone	1.41794e+06	4.4	0.3	400	20
AcromyrmexOcto	5	SmallWorker	OctoSW5	3	8.385	3-octanone	3.65075e+06	11.3	0.772404	1029.87	51.4936
AcromyrmexOcto	5	SmallWorker	OctoSW5	4	8.555	3-octanol	159905	0.5	0.0338318	45.109	2.25545
AcromyrmexOcto	5	SmallWorker	OctoSW5	5	8.93	2-ethyl-1-hexanol(U)	1.0826e+06	3.4	0.22905	305.399	15.27
AcromyrmexOcto	5	SmallWorker	OctoSW5	6	9.576	2-nonanone	3069420	9.5	0.64941	865.88	43.294
AcromyrmexOcto	5	SmallWorker	OctoSW5	7	11.251	citralvariant(U)	401498	1.2	0.0849467	113.262	5.66311
AcromyrmexOcto	5	SmallWorker	OctoSW5	8	11.281	2-undecanone	19451932	60.3	4.11553	5487.37	274.368
AcromyrmexOcto	5	SmallWorker	OctoSW5	10	14.398	U14.4	2.6203e+06	8.1	0.554387	739.183	36.9591
AcromyrmexOcto	6	SmallWorker	OctoSW6	1	7.09	nonane(U)	569605	1.7	0.123772	165.03	8.2515
AcromyrmexOcto	6	SmallWorker	OctoSW6	2	7.76	5-methyl-3-heptanone	1380610	4	0.3	400	20
AcromyrmexOcto	6	SmallWorker	OctoSW6	3	8.385	3-octanone	7739249	22.5	1.6817	2242.27	112.113
AcromyrmexOcto	6	SmallWorker	OctoSW6	4	8.93	2-ethyl-1-hexanol(U)	879738	2.6	0.191163	254.884	12.7442
AcromyrmexOcto	6	SmallWorker	OctoSW6	5	9.576	2-nonanone	2836387	8.3	0.616333	821.778	41.0889
AcromyrmexOcto	6	SmallWorker	OctoSW6	6	11.276	2-undecanone	18278172	53.2	3.97176	5295.68	264.784
AcromyrmexOcto	6	SmallWorker	OctoSW6	7	14.398	U14.4	2.69388e+06	7.8	0.585367	780.49	39.0245
Aptero	1	aptero	Aptero1	1	7.58	U7.58	137924336	6.54795	56.4615	75282.1	3764.1
Aptero	1	aptero	Aptero1	2	7.755	5-methyl-3-heptanone	732840	0.0347915	0.3	400	20
Aptero	1	aptero	Aptero1	3	8.275	1-octen-3-one(U)	64503928	3.06232	26.4057	35207.6	1760.38
Aptero	1	aptero	Aptero1	4	8.38	3-Octanone	33124926	1.5726	13.5602	18080.3	904.015
Aptero	1	aptero	Aptero1	5	8.94	2-methyl-2-heptenal(U)	143384368	6.80716	58.6967	78262.3	3913.11
Aptero	1	aptero	Aptero1	6	9.045	U9.0	15786350	0.749455	6.4624	8616.53	430.826
Aptero	1	aptero	Aptero1	7	9.971	U9.9	424236160	20.1406	173.668	231557	11577.9
Aptero	1	aptero	Aptero1	8	10.046	U:3,5-dimethyl-2-octanone	283189760	13.4444	115.928	154571	7728.55
Aptero	1	aptero	Aptero1	9	10.601	U:8-methyl-1-undecene	201853648	9.58298	82.632	110176	5508.8
Aptero	1	aptero	Aptero1	10	10.621	U:3,4-dimethyl-2-hexanone	109781840	5.21188	44.941	59921.3	2996.06
Aptero	1	aptero	Aptero1	11	10.836	U10.8(poss-3,5-dimethyl-octanone)	136697280	6.48969	55.9592	74612.3	3730.62
Aptero	1	aptero	Aptero1	12	11.301	U11.3	21747446	1.03246	8.90267	11870.2	593.511
Aptero	1	aptero	Aptero1	13	11.612	U11.6(poss2_Dodecenal)	443297920	21.0455	181.471	241962	12098.1
Aptero	1	aptero	Aptero1	14	12.107	U12.1	90115096	4.27821	36.8901	49186.8	2459.34
Aptero	2	aptero	Aptero2	1	7.585	U7.58	97775848	5.38128	46.4659	61954.5	3097.73
Aptero	2	aptero	Aptero2	2	7.76	5-methyl-3-heptanone	631275	0.0347434	0.3	400	20
Aptero	2	aptero	Aptero2	3	8.28	1-octen-3-one(U)	57245360	3.15061	27.2047	36272.9	1813.64
Aptero	2	aptero	Aptero2	4	8.385	3-octanone	46545392	2.56171	22.1197	29493	1474.65
Aptero	2	aptero	Aptero2	5	8.945	2-methyl-2-heptenal(U)	117631576	6.47408	55.9019	74535.9	3726.8
Aptero	2	aptero	Aptero2	6	9.051	U9.0	16304691	0.89736	7.74846	10331.3	516.564
Aptero	2	aptero	Aptero2	7	9.976	U9.9	349327808	19.2259	166.011	221348	11067.4
Aptero	2	aptero	Aptero2	8	10.051	U:3,5-dimethyl-2-octanone	285926016	15.7365	135.88	181174	9058.69
Aptero	2	aptero	Aptero2	9	10.606	U:8-methyl-1-undecene	160247840	8.81955	76.1544	101539	5076.96
Aptero	2	aptero	Aptero2	10	10.626	U:3,4-dimethyl-2-hexanone	113980000	6.27311	54.1666	72222.1	3611.11
Aptero	2	aptero	Aptero2	11	10.841	U10.8(poss-3,5-dimethyl-octanone)	121860744	6.70684	57.9118	77215.7	3860.78
Aptero	2	aptero	Aptero2	12	11.306	U11.3	19037644	1.04777	9.04724	12063	603.149
Aptero	2	aptero	Aptero2	13	11.617	U11.6(poss2_Dodecenal)	357338912	19.6668	169.818	226424	11321.2
Aptero	2	aptero	Aptero2	14	12.107	U12.1	73109416	4.02372	34.7437	46324.9	2316.25
Aptero	3	aptero	Aptero3	1	7.585	U7.58	116602080	5.4	51.606	68808.1	3440.4
Aptero	3	aptero	Aptero3	2	7.76	5-methyl-3-heptanone	677840	0.02	0.3	400	20
Aptero	3	aptero	Aptero3	3	8.275	1-octen-3-one(U)	82945744	3.8	36.7103	48947.1	2447.36
Aptero	3	aptero	Aptero3	4	8.38	3-Octanone	42451060	2	18.7881	25050.8	1252.54
Aptero	3	aptero	Aptero3	5	8.945	2-methyl-2-heptenal(U)	103318232	4.8	45.7268	60969.1	3048.46
Aptero	3	aptero	Aptero3	6	9.045	U9.0	13254588	0.6	5.86625	7821.67	391.083
Aptero	3	aptero	Aptero3	7	9.706	U9.7	11443820	0.5	5.06483	6753.11	337.656
Aptero	3	aptero	Aptero3	8	9.971	U9.9	441657696	20.5	195.47	260627	13031.3
Aptero	3	aptero	Aptero3	9	10.051	U:3,5-dimethyl-2-octanone	283200480	13.1	125.34	167119	8355.97
Aptero	3	aptero	Aptero3	10	10.601	U:8-methyl-1-undecene	154949936	7.2	68.5781	91437.5	4571.88
Aptero	3	aptero	Aptero3	11	10.626	U:3,4-dimethyl-2-hexanone	90962168	4.2	40.2583	53677.7	2683.88
Aptero	3	aptero	Aptero3	12	10.836	U10.8(poss-3,5-dimethyl-octanone)	119987640	5.6	53.1044	70805.9	3540.3
Aptero	3	aptero	Aptero3	13	11.612	U11.6(poss2_Dodecenal)	572233600	26.6	253.261	337681	16884
Aptero	3	aptero	Aptero3	14	12.107	U12.1	121333368	5.6	53.7	71600	3580
AttaColombica	1	LargeWorker	Atco1LW2	1	7.09	nonane(U)	1.47573e+06	7.3	0.605498	403.665	40.3665
AttaColombica	1	LargeWorker	Atco1LW2	2	7.595	4-methyl-3-heptanone	8900291	43.9	3.65182	2434.54	243.454
AttaColombica	1	LargeWorker	Atco1LW2	3	7.76	5-methyl-3-heptanone	731167	3.6	0.3	200	20
AttaColombica	1	LargeWorker	Atco1LW2	4	8.155	4-methyl-3-heptanol(U)	1.00611e+06	5	0.412811	275.207	27.5207
AttaColombica	1	LargeWorker	Atco1LW2	5	8.39	3-octanone	1795686	8.9	0.736775	491.184	49.1184
AttaColombica	1	LargeWorker	Atco1LW2	6	8.92	2-ethyl-1-hexanol(U)	3.50996e+06	17.3	1.44015	960.097	96.0097
AttaColombica	1	LargeWorker	Atco1LW2	7	14.398	U14.4	2849337	14.1	1.16909	779.394	77.9394
AttaColombica	3	LargeWorker	Atco3LW2	1	7.095	nonane(U)	1.025e+06	6.1	0.282179	188.119	18.8119
AttaColombica	3	LargeWorker	Atco3LW2	2	7.6	4-methyl-3-heptanone	6617778	39.4	1.82186	1214.57	121.457
AttaColombica	3	LargeWorker	Atco3LW2	3	7.76	5-methyl-3-heptanone	1.08973e+06	6.5	0.3	200	20
AttaColombica	3	LargeWorker	Atco3LW2	4	8.16	4-methyl-3-heptanol(U)	768784	4.6	0.211644	141.096	14.1096
AttaColombica	3	LargeWorker	Atco3LW2	5	8.395	3-octanone	900477	5.4	0.247899	165.266	16.5266
AttaColombica	3	LargeWorker	Atco3LW2	6	8.925	2-ethyl-1-hexanol(U)	3.59756e+06	21.4	0.990398	660.265	66.0265
AttaColombica	3	LargeWorker	Atco3LW2	7	14.403	U14.4	2.78582e+06	16.6	0.766927	511.285	51.1285
AttaColombica	2	SmallWorker	Atco2SW2	1	6.92	2-heptanone	456906	5.10918	0.100389	133.851	6.69257
AttaColombica	2	SmallWorker	Atco2SW2	2	7.085	nonane(U)	199877	2.23505	0.0439157	58.5543	2.92771
AttaColombica	2	SmallWorker	Atco2SW2	3	7.59	4-methyl-3-heptanone	3.46122e+06	38.7038	0.760478	1013.97	50.6985
AttaColombica	2	SmallWorker	Atco2SW2	4	7.75	5-methyl-3-heptanone	1.36541e+06	15.2682	0.3	400	20
AttaColombica	2	SmallWorker	Atco2SW2	5	8.155	4-methyl-3-heptanol(U)	289997	3.24279	0.0637164	84.9552	4.24776
AttaColombica	2	SmallWorker	Atco2SW2	8	8.385	3-octanone	1452845	16.2459	0.31921	425.613	21.2807
AttaColombica	2	SmallWorker	Atco2SW2	9	8.925	2-ethyl-1-hexanol(U)	1.57278e+06	17.587	0.34556	460.747	23.0374
AttaColombica	2	SmallWorker	Atco2SW2	10	11.251	2-undecanone	143808	1.60807	0.0315965	42.1286	2.10643
AttaColombica	3	SmallWorker	Atco3SW2	1	6.925	2-heptanone	128594	1.9	0.0293122	39.083	1.95415
AttaColombica	3	SmallWorker	Atco3SW2	2	7.08	nonane(U)	182540	2.8	0.0416091	55.4787	2.77394
AttaColombica	3	SmallWorker	Atco3SW2	3	7.585	4-methyl-3-heptanone	2.93822e+06	44.5	0.669753	893.004	44.6502
AttaColombica	3	SmallWorker	Atco3SW2	4	7.75	5-methyl-3-heptanone	1.31611e+06	19.9	0.3	400	20
AttaColombica	3	SmallWorker	Atco3SW2	5	8.145	4-methyl-3-heptanol(U)	1.10261e+06	16.7	0.251335	335.113	16.7557
AttaColombica	3	SmallWorker	Atco3SW2	6	8.54	3-octanol	936454	14.2	0.21346	284.613	14.2307
AttaCephalotes	1	SmallWorker	AttacephalotesSW1	1	7.585	4-methyl-3-heptanone	29828898	83.413	3.95341	5271.22	263.561
AttaCephalotes	1	SmallWorker	AttacephalotesSW1	2	7.755	5-methyl-3-heptanone	2263529	6.32969	0.3	400	20
AttaCephalotes	1	SmallWorker	AttacephalotesSW1	3	8.145	4-methyl-3-heptanol(U)	3668057	10.2573	0.486151	648.201	32.4101
AttaCephalotes	2	SmallWorker	AttacephalotesSW2	1	7.59	4-methyl-3-heptanone	43525144	89.6514	9.84009	13120.1	656.006
AttaCephalotes	2	SmallWorker	AttacephalotesSW2	2	7.755	5-methyl-3-heptanone	1.32697e+06	2.73325	0.3	400	20
AttaCephalotes	2	SmallWorker	AttacephalotesSW2	3	8.15	4-methyl-3-heptanol(U)	2.36319e+06	4.86761	0.534267	712.356	35.6178
AttaCephalotes	2	SmallWorker	AttacephalotesSW2	4	8.18	U8.18	1334019	2.74776	0.301593	402.124	20.1062
AttaCephalotes	3	LargeWorker	AtcephPanLW2	1	7.085	nonane(U)	845800	5.31915	0.306082	204.055	20.4055
AttaCephalotes	3	LargeWorker	AtcephPanLW2	2	7.585	4-methyl-3-heptanone	11185385	69.6809	4.04782	2698.55	269.855
AttaCephalotes	3	LargeWorker	AtcephPanLW2	3	7.75	5-methyl-3-heptanone	828993	5.18617	0.3	200	20
AttaCephalotes	3	LargeWorker	AtcephPanLW2	4	8.915	2-ethyl-1-hexanol(U)	3.18891e+06	19.8138	1.15402	769.346	76.9346
AttaCephalotes	3	SmallWorker	AtcephPanSW2	1	6.92	U6.92	572820	2.60171	0.125656	167.541	8.37706
AttaCephalotes	3	SmallWorker	AtcephPanSW2	2	7.085	nonane(U)	675018	3.06588	0.148074	197.433	9.87163
AttaCephalotes	3	SmallWorker	AtcephPanSW2	3	7.585	4-methyl-3-heptanone	9467059	42.9987	2.07673	2768.97	138.449
AttaCephalotes	3	SmallWorker	AtcephPanSW2	4	7.75	5-methyl-3-heptanone	1.36759e+06	6.2115	0.3	400	20
AttaCephalotes	3	SmallWorker	AtcephPanSW2	5	8.29	U8.29	856158	3.88861	0.18781	250.413	12.5207
AttaCephalotes	3	SmallWorker	AtcephPanSW2	6	8.385	3-octanone	616272	2.79906	0.135188	180.25	9.01252
AttaCephalotes	3	SmallWorker	AtcephPanSW2	7	8.91	2-ethyl-1-hexanol(U)	7.14187e+06	32.4379	1.56667	2088.89	104.445
AttaCephalotes	3	SmallWorker	AtcephPanSW2	10	14.393	U14.3	1.32029e+06	5.99668	0.289624	386.166	19.3083
Serico	1	serico	serico1	1	5.884	4-methyl-3-hexanone(U)	2011324	3.6819	0.430553	574.07	28.7035
Serico	1	serico	serico1	2	6.674	4-Methyl-3-hexanol(U)	1.51914e+06	2.78091	0.325193	433.591	21.6795
Serico	1	serico	serico1	3	7.075	U7.07	1.35682e+06	2.48378	0.290447	387.262	19.3631
Serico	1	serico	serico1	4	7.59	4-methyl-3-heptanone	31240284	57.188	6.68743	8916.57	445.829
Serico	1	serico	serico1	5	7.755	5-methyl-3-heptanone	1.40145e+06	2.56547	0.3	400	20
Serico	1	serico	serico1	6	8.145	4-methyl-3-heptanol(U)	16581455	30.3538	3.5495	4732.66	236.633
Serico	1	serico	serico1	7	8.935	2-ethyl-1-hexanol(U)	516870	0.946174	0.110643	147.525	7.37623
Serico	2	serico	serico2	1	5.884	4-methyl-3-hexanone(U)	3681175	5.12584	0.976749	1302.33	65.1166
Serico	2	serico	serico2	2	6.84	3-heptanone(U)	1.48313e+06	2.06518	0.393529	524.705	26.2352
Serico	2	serico	serico2	3	7.085	U7.07	457544	0.637105	0.121403	161.87	8.09352
Serico	2	serico	serico2	4	7.59	4-methyl-3-heptanone	56448264	78.6012	14.9778	19970.3	998.517
Serico	2	serico	serico2	5	7.75	5-methyl-3-heptanone	1.13064e+06	1.57436	0.3	400	20
Serico	2	serico	serico2	6	8.15	4-methyl-3-heptanol(U)	2.32827e+06	3.24199	0.617774	823.698	41.1849
Serico	2	serico	serico2	7	8.925	2-ethyl-1-hexanol(U)	1828577	2.5462	0.485187	646.917	32.3458
Serico	2	serico	serico2	8	9.956	U9.9	2.34469e+06	3.26486	0.622132	829.509	41.4755
Serico	2	serico	serico2	10	14.393	U14.3	2.11371e+06	2.94322	0.560842	747.79	37.3895
Serico	3	serico	serico3	1	5.884	4-methyl-3-hexanone(U)	3.98782e+06	5.23847
Serico	3	serico	serico3	2	6.84	3-heptanone(U)	1.98858e+06	2.61223
Serico	3	serico	serico3	3	7.59	4-methyl-3-heptanone	60808908	79.8797
Serico	3	serico	serico3	4	8.61	octanal(U)	3.99851e+06	5.25251
Serico	3	serico	serico3	5	8.915	2-ethyl-1-hexanol(U)	5341845	7.01714
Serico	4	serico	serico4	1	5.884	4-methyl-3-hexanone(U)	3.73571e+06	7.90006	0.765499	1020.67	51.0333
Serico	4	serico	serico4	2	6.835	3-heptanone(U)	1.57128e+06	3.32284	0.321976	429.301	21.4651
Serico	4	serico	serico4	3	7.585	4-methyl-3-heptanone	31711688	67.0619	6.49816	8664.21	433.211
Serico	4	serico	serico4	4	7.75	5-methyl-3-heptanone	1464031	3.09604	0.3	400	20
Serico	4	serico	serico4	5	8.915	2-ethyl-1-hexanol(U)	3.33941e+06	7.06197	0.68429	912.387	45.6193
Serico	4	serico	serico4	6	9.191	U9.1	2455957	5.19371	0.503259	671.012	33.5506
Serico	4	serico	serico4	7	9.951	U9.9	3.00909e+06	6.36345	0.616605	822.139	41.107
Trachy	2	trachy	Trachy 2	1	7.76	5-methyl-3-heptanone	2.35355e+06	0.2	0.3	400	20
Trachy	2	trachy	Trachy 2	2	8.325	1-octen-3-ol(U)	12752430	1.2	1.62551	2167.35	108.368
Trachy	2	trachy	Trachy 2	3	8.535	3-octanol	35439228	3.2	4.51733	6023.11	301.155
Trachy	2	trachy	Trachy 2	4	9.671	U9.6	15365733	1.4	1.95862	2611.5	130.575
Trachy	2	trachy	Trachy 2	5	12.447	3-methyl-2-hexene(U)	1033554112	94	131.744	175659	8782.93
Trachy	3	trachy	Trachy3	1	7.755	5-methyl-3-heptanone	2485448	0.3	0.3	400	20
Trachy	3	trachy	Trachy3	2	8.145	4-methyl-3-heptanol(U)	29767068	3.4	3.59296	4790.62	239.531
Trachy	3	trachy	Trachy3	3	8.525	3-octanol	43901344	5	5.29901	7065.34	353.267
Trachy	3	trachy	Trachy3	4	9.661	U9.6	150803552	17.2	18.2024	24269.8	1213.49
Trachy	3	trachy	Trachy3	5	12.432	3-methyl-2-hexene(U)	648704960	74.1	78.3004	104400	5220.02

## Sheet: NeatCompoundsAtta
Species	Colony	Size	Individual	Concentration	Chemical	MOR
Atta cephalotes	Atce131	LargeWorker	1	Neat	Crushed head	1
Atta cephalotes	Atce131	LargeWorker	2	Neat	Crushed head	1
Atta cephalotes	Atce131	LargeWorker	3	Neat	Crushed head	1
Atta cephalotes	Atce131	LargeWorker	4	Neat	Crushed head	1
Atta cephalotes	Atce131	LargeWorker	5	Neat	Crushed head	1
Atta cephalotes	Atce131	LargeWorker	6	Neat	Crushed head	0
Atta cephalotes	Atce131	LargeWorker	7	Neat	Crushed head	0
Atta cephalotes	Atce131	LargeWorker	8	Neat	Crushed head	1
Atta cephalotes	Atce131	LargeWorker	9	Neat	Crushed head	0
Atta cephalotes	Atce131	LargeWorker	10	Neat	Crushed head	0
Atta cephalotes	Atce131	LargeWorker	11	Neat	Crushed head	0
Atta cephalotes	Atce131	LargeWorker	12	Neat	Crushed head	0
Atta cephalotes	Atce131	LargeWorker	13	Neat	Crushed head	1
Atta cephalotes	Atce131	LargeWorker	14	Neat	Crushed head	1
Atta cephalotes	Atce131	LargeWorker	15	Neat	Crushed head	0
Atta cephalotes	Atce131	LargeWorker	16	Neat	Crushed head	1
Atta cephalotes	Atce131	LargeWorker	17	Neat	Crushed head	0
Atta cephalotes	Atce131	LargeWorker	18	Neat	Crushed head	0
Atta cephalotes	Atce131	LargeWorker	19	Neat	Crushed head	1
Atta cephalotes	Atce131	LargeWorker	20	Neat	Crushed head	1
Atta cephalotes	Atce131	LargeWorker	21	Neat	Crushed head	1
Atta cephalotes	Atce131	LargeWorker	22	Neat	Crushed head	0
Atta cephalotes	Atce131	LargeWorker	23	Neat	Crushed head	0
Atta cephalotes	Atce131	LargeWorker	24	Neat	Crushed head	1
Atta cephalotes	Atce131	LargeWorker	25	Neat	Crushed head	1
Atta cephalotes	Atce131	LargeWorker	26	Neat	Crushed head	1
Atta cephalotes	Atce131	LargeWorker	27	Neat	Crushed head	0
Atta cephalotes	Atce131	LargeWorker	28	Neat	Crushed head	0
Atta cephalotes	Atce131	LargeWorker	29	Neat	Crushed head	0
Atta cephalotes	Atce131	LargeWorker	30	Neat	Crushed head	0
Atta cephalotes	Atce131	LargeWorker	1	Neat	water	1
Atta cephalotes	Atce131	LargeWorker	2	Neat	water	0
Atta cephalotes	Atce131	LargeWorker	3	Neat	water	0
Atta cephalotes	Atce131	LargeWorker	4	Neat	water	0
Atta cephalotes	Atce131	LargeWorker	5	Neat	water	0
Atta cephalotes	Atce131	LargeWorker	6	Neat	water	0
Atta cephalotes	Atce131	LargeWorker	7	Neat	water	0
Atta cephalotes	Atce131	LargeWorker	8	Neat	water	0
Atta cephalotes	Atce131	LargeWorker	9	Neat	water	0
Atta cephalotes	Atce131	LargeWorker	10	Neat	water	0
Atta cephalotes	Atce131	LargeWorker	11	Neat	water	0
Atta cephalotes	Atce131	LargeWorker	12	Neat	water	0
Atta cephalotes	Atce131	LargeWorker	13	Neat	water	0
Atta cephalotes	Atce131	LargeWorker	14	Neat	water	0
Atta cephalotes	Atce131	LargeWorker	15	Neat	water	0
Atta cephalotes	Atce131	LargeWorker	16	Neat	water	0
Atta cephalotes	Atce131	LargeWorker	17	Neat	water	0
Atta cephalotes	Atce131	LargeWorker	18	Neat	water	0
Atta cephalotes	Atce131	LargeWorker	19	Neat	water	0
Atta cephalotes	Atce131	LargeWorker	20	Neat	water	0
Atta cephalotes	Atce131	LargeWorker	21	Neat	water	0
Atta cephalotes	Atce131	LargeWorker	22	Neat	water	0
Atta cephalotes	Atce131	LargeWorker	23	Neat	water	0
Atta cephalotes	Atce131	LargeWorker	24	Neat	water	0
Atta cephalotes	Atce131	LargeWorker	25	Neat	water	0
Atta cephalotes	Atce131	LargeWorker	26	Neat	water	0
Atta cephalotes	Atce131	LargeWorker	27	Neat	water	0
Atta cephalotes	Atce131	LargeWorker	28	Neat	water	0
Atta cephalotes	Atce131	LargeWorker	29	Neat	water	0
Atta cephalotes	Atce131	LargeWorker	30	Neat	water	0
Atta cephalotes	Atce131	LargeWorker	1	Neat	4-methyl-3-heptanone	1
Atta cephalotes	Atce131	LargeWorker	2	Neat	4-methyl-3-heptanone	0
Atta cephalotes	Atce131	LargeWorker	3	Neat	4-methyl-3-heptanone	0
Atta cephalotes	Atce131	LargeWorker	4	Neat	4-methyl-3-heptanone	0
Atta cephalotes	Atce131	LargeWorker	5	Neat	4-methyl-3-heptanone	0
Atta cephalotes	Atce131	LargeWorker	6	Neat	4-methyl-3-heptanone	1
Atta cephalotes	Atce131	LargeWorker	7	Neat	4-methyl-3-heptanone	0
Atta cephalotes	Atce131	LargeWorker	8	Neat	4-methyl-3-heptanone	0
Atta cephalotes	Atce131	LargeWorker	9	Neat	4-methyl-3-heptanone	0
Atta cephalotes	Atce131	LargeWorker	10	Neat	4-methyl-3-heptanone	0
Atta cephalotes	Atce131	LargeWorker	11	Neat	4-methyl-3-heptanone	0
Atta cephalotes	Atce131	LargeWorker	12	Neat	4-methyl-3-heptanone	0
Atta cephalotes	Atce131	LargeWorker	13	Neat	4-methyl-3-heptanone	1
Atta cephalotes	Atce131	LargeWorker	14	Neat	4-methyl-3-heptanone	0
Atta cephalotes	Atce131	LargeWorker	15	Neat	4-methyl-3-heptanone	0
Atta cephalotes	Atce131	LargeWorker	16	Neat	4-methyl-3-heptanone	0
Atta cephalotes	Atce131	LargeWorker	17	Neat	4-methyl-3-heptanone	0
Atta cephalotes	Atce131	LargeWorker	18	Neat	4-methyl-3-heptanone	0
Atta cephalotes	Atce131	LargeWorker	19	Neat	4-methyl-3-heptanone	0
Atta cephalotes	Atce131	LargeWorker	20	Neat	4-methyl-3-heptanone	1
Atta cephalotes	Atce131	LargeWorker	21	Neat	4-methyl-3-heptanone	0
Atta cephalotes	Atce131	LargeWorker	22	Neat	4-methyl-3-heptanone	0
Atta cephalotes	Atce131	LargeWorker	23	Neat	4-methyl-3-heptanone	1
Atta cephalotes	Atce131	LargeWorker	24	Neat	4-methyl-3-heptanone	0
Atta cephalotes	Atce131	LargeWorker	25	Neat	4-methyl-3-heptanone	1
Atta cephalotes	Atce131	LargeWorker	26	Neat	4-methyl-3-heptanone	1
Atta cephalotes	Atce131	LargeWorker	27	Neat	4-methyl-3-heptanone	0
Atta cephalotes	Atce131	LargeWorker	28	Neat	4-methyl-3-heptanone	0
Atta cephalotes	Atce131	LargeWorker	29	Neat	4-methyl-3-heptanone	1
Atta cephalotes	Atce131	LargeWorker	30	Neat	4-methyl-3-heptanone	0
Atta cephalotes	Atce131	LargeWorker	1	Neat	2-heptanone	1
Atta cephalotes	Atce131	LargeWorker	2	Neat	2-heptanone	1
Atta cephalotes	Atce131	LargeWorker	3	Neat	2-heptanone	0
Atta cephalotes	Atce131	LargeWorker	4	Neat	2-heptanone	0
Atta cephalotes	Atce131	LargeWorker	5	Neat	2-heptanone	0
Atta cephalotes	Atce131	LargeWorker	6	Neat	2-heptanone	0
Atta cephalotes	Atce131	LargeWorker	7	Neat	2-heptanone	0
Atta cephalotes	Atce131	LargeWorker	8	Neat	2-heptanone	0
Atta cephalotes	Atce131	LargeWorker	9	Neat	2-heptanone	1
Atta cephalotes	Atce131	LargeWorker	10	Neat	2-heptanone	0
Atta cephalotes	Atce131	LargeWorker	11	Neat	2-heptanone	0
Atta cephalotes	Atce131	LargeWorker	12	Neat	2-heptanone	1
Atta cephalotes	Atce131	LargeWorker	13	Neat	2-heptanone	0
Atta cephalotes	Atce131	LargeWorker	14	Neat	2-heptanone	0
Atta cephalotes	Atce131	LargeWorker	15	Neat	2-heptanone	0
Atta cephalotes	Atce131	LargeWorker	16	Neat	2-heptanone	0
Atta cephalotes	Atce131	LargeWorker	17	Neat	2-heptanone	0
Atta cephalotes	Atce131	LargeWorker	18	Neat	2-heptanone	0
Atta cephalotes	Atce131	LargeWorker	19	Neat	2-heptanone	0
Atta cephalotes	Atce131	LargeWorker	20	Neat	2-heptanone	0
Atta cephalotes	Atce131	LargeWorker	21	Neat	2-heptanone	0
Atta cephalotes	Atce131	LargeWorker	22	Neat	2-heptanone	0
Atta cephalotes	Atce131	LargeWorker	23	Neat	2-heptanone	1
Atta cephalotes	Atce131	LargeWorker	24	Neat	2-heptanone	0
Atta cephalotes	Atce131	LargeWorker	25	Neat	2-heptanone	0
Atta cephalotes	Atce131	LargeWorker	26	Neat	2-heptanone	0
Atta cephalotes	Atce131	LargeWorker	27	Neat	2-heptanone	0
Atta cephalotes	Atce131	LargeWorker	28	Neat	2-heptanone	0
Atta cephalotes	Atce131	LargeWorker	29	Neat	2-heptanone	1
Atta cephalotes	Atce131	LargeWorker	30	Neat	2-heptanone	0
Atta cephalotes	Atce131	LargeWorker	1	Neat	3-octanone	1
Atta cephalotes	Atce131	LargeWorker	2	Neat	3-octanone	1
Atta cephalotes	Atce131	LargeWorker	3	Neat	3-octanone	0
Atta cephalotes	Atce131	LargeWorker	4	Neat	3-octanone	0
Atta cephalotes	Atce131	LargeWorker	5	Neat	3-octanone	0
Atta cephalotes	Atce131	LargeWorker	6	Neat	3-octanone	0
Atta cephalotes	Atce131	LargeWorker	7	Neat	3-octanone	0
Atta cephalotes	Atce131	LargeWorker	8	Neat	3-octanone	0
Atta cephalotes	Atce131	LargeWorker	9	Neat	3-octanone	0
Atta cephalotes	Atce131	LargeWorker	10	Neat	3-octanone	0
Atta cephalotes	Atce131	LargeWorker	11	Neat	3-octanone	0
Atta cephalotes	Atce131	LargeWorker	12	Neat	3-octanone	0
Atta cephalotes	Atce131	LargeWorker	13	Neat	3-octanone	0
Atta cephalotes	Atce131	LargeWorker	14	Neat	3-octanone	1
Atta cephalotes	Atce131	LargeWorker	15	Neat	3-octanone	0
Atta cephalotes	Atce131	LargeWorker	16	Neat	3-octanone	0
Atta cephalotes	Atce131	LargeWorker	17	Neat	3-octanone	0
Atta cephalotes	Atce131	LargeWorker	18	Neat	3-octanone	0
Atta cephalotes	Atce131	LargeWorker	19	Neat	3-octanone	0
Atta cephalotes	Atce131	LargeWorker	20	Neat	3-octanone	0
Atta cephalotes	Atce131	LargeWorker	21	Neat	3-octanone	0
Atta cephalotes	Atce131	LargeWorker	22	Neat	3-octanone	0
Atta cephalotes	Atce131	LargeWorker	23	Neat	3-octanone	1
Atta cephalotes	Atce131	LargeWorker	24	Neat	3-octanone	0
Atta cephalotes	Atce131	LargeWorker	25	Neat	3-octanone	0
Atta cephalotes	Atce131	LargeWorker	26	Neat	3-octanone	0
Atta cephalotes	Atce131	LargeWorker	27	Neat	3-octanone	1
Atta cephalotes	Atce131	LargeWorker	28	Neat	3-octanone	0
Atta cephalotes	Atce131	LargeWorker	29	Neat	3-octanone	0
Atta cephalotes	Atce131	LargeWorker	30	Neat	3-octanone	0
Atta cephalotes	Atce131	LargeWorker	1	Neat	nonane	1
Atta cephalotes	Atce131	LargeWorker	2	Neat	nonane	1
Atta cephalotes	Atce131	LargeWorker	3	Neat	nonane	1
Atta cephalotes	Atce131	LargeWorker	4	Neat	nonane	0
Atta cephalotes	Atce131	LargeWorker	5	Neat	nonane	0
Atta cephalotes	Atce131	LargeWorker	6	Neat	nonane	0
Atta cephalotes	Atce131	LargeWorker	7	Neat	nonane	0
Atta cephalotes	Atce131	LargeWorker	8	Neat	nonane	0
Atta cephalotes	Atce131	LargeWorker	9	Neat	nonane	0
Atta cephalotes	Atce131	LargeWorker	10	Neat	nonane	0
Atta cephalotes	Atce131	LargeWorker	11	Neat	nonane	0
Atta cephalotes	Atce131	LargeWorker	12	Neat	nonane	0
Atta cephalotes	Atce131	LargeWorker	13	Neat	nonane	0
Atta cephalotes	Atce131	LargeWorker	14	Neat	nonane	0
Atta cephalotes	Atce131	LargeWorker	15	Neat	nonane	1
Atta cephalotes	Atce131	LargeWorker	16	Neat	nonane	0
Atta cephalotes	Atce131	LargeWorker	17	Neat	nonane	0
Atta cephalotes	Atce131	LargeWorker	18	Neat	nonane	0
Atta cephalotes	Atce131	LargeWorker	19	Neat	nonane	0
Atta cephalotes	Atce131	LargeWorker	20	Neat	nonane	0
Atta cephalotes	Atce131	LargeWorker	21	Neat	nonane	0
Atta cephalotes	Atce131	LargeWorker	22	Neat	nonane	0
Atta cephalotes	Atce131	LargeWorker	23	Neat	nonane	1
Atta cephalotes	Atce131	LargeWorker	24	Neat	nonane	0
Atta cephalotes	Atce131	LargeWorker	25	Neat	nonane	0
Atta cephalotes	Atce131	LargeWorker	26	Neat	nonane	0
Atta cephalotes	Atce131	LargeWorker	27	Neat	nonane	0
Atta cephalotes	Atce131	LargeWorker	28	Neat	nonane	0
Atta cephalotes	Atce131	LargeWorker	29	Neat	nonane	0
Atta cephalotes	Atce131	LargeWorker	30	Neat	nonane	1
Atta cephalotes	Atce131	LargeWorker	1	Neat	2-ethyl-hexanol	1
Atta cephalotes	Atce131	LargeWorker	2	Neat	2-ethyl-hexanol	1
Atta cephalotes	Atce131	LargeWorker	3	Neat	2-ethyl-hexanol	1
Atta cephalotes	Atce131	LargeWorker	4	Neat	2-ethyl-hexanol	0
Atta cephalotes	Atce131	LargeWorker	5	Neat	2-ethyl-hexanol	0
Atta cephalotes	Atce131	LargeWorker	6	Neat	2-ethyl-hexanol	0
Atta cephalotes	Atce131	LargeWorker	7	Neat	2-ethyl-hexanol	0
Atta cephalotes	Atce131	LargeWorker	8	Neat	2-ethyl-hexanol	0
Atta cephalotes	Atce131	LargeWorker	9	Neat	2-ethyl-hexanol	0
Atta cephalotes	Atce131	LargeWorker	10	Neat	2-ethyl-hexanol	0
Atta cephalotes	Atce131	LargeWorker	11	Neat	2-ethyl-hexanol	0
Atta cephalotes	Atce131	LargeWorker	12	Neat	2-ethyl-hexanol	0
Atta cephalotes	Atce131	LargeWorker	13	Neat	2-ethyl-hexanol	0
Atta cephalotes	Atce131	LargeWorker	14	Neat	2-ethyl-hexanol	0
Atta cephalotes	Atce131	LargeWorker	15	Neat	2-ethyl-hexanol	1
Atta cephalotes	Atce131	LargeWorker	16	Neat	2-ethyl-hexanol	1
Atta cephalotes	Atce131	LargeWorker	17	Neat	2-ethyl-hexanol	0
Atta cephalotes	Atce131	LargeWorker	18	Neat	2-ethyl-hexanol	0
Atta cephalotes	Atce131	LargeWorker	19	Neat	2-ethyl-hexanol	0
Atta cephalotes	Atce131	LargeWorker	20	Neat	2-ethyl-hexanol	0
Atta cephalotes	Atce131	LargeWorker	21	Neat	2-ethyl-hexanol	1
Atta cephalotes	Atce131	LargeWorker	22	Neat	2-ethyl-hexanol	0
Atta cephalotes	Atce131	LargeWorker	23	Neat	2-ethyl-hexanol	1
Atta cephalotes	Atce131	LargeWorker	24	Neat	2-ethyl-hexanol	0
Atta cephalotes	Atce131	LargeWorker	25	Neat	2-ethyl-hexanol	0
Atta cephalotes	Atce131	LargeWorker	26	Neat	2-ethyl-hexanol	1
Atta cephalotes	Atce131	LargeWorker	27	Neat	2-ethyl-hexanol	0
Atta cephalotes	Atce131	LargeWorker	28	Neat	2-ethyl-hexanol	0
Atta cephalotes	Atce131	LargeWorker	29	Neat	2-ethyl-hexanol	0
Atta cephalotes	Atce131	LargeWorker	30	Neat	2-ethyl-hexanol	0
Atta cephalotes	Atce131	LargeWorker	1	Neat	4-methyl-3-heptanol	0
Atta cephalotes	Atce131	LargeWorker	2	Neat	4-methyl-3-heptanol	0
Atta cephalotes	Atce131	LargeWorker	3	Neat	4-methyl-3-heptanol	0
Atta cephalotes	Atce131	LargeWorker	4	Neat	4-methyl-3-heptanol	0
Atta cephalotes	Atce131	LargeWorker	5	Neat	4-methyl-3-heptanol	0
Atta cephalotes	Atce131	LargeWorker	6	Neat	4-methyl-3-heptanol	0
Atta cephalotes	Atce131	LargeWorker	7	Neat	4-methyl-3-heptanol	1
Atta cephalotes	Atce131	LargeWorker	8	Neat	4-methyl-3-heptanol	0
Atta cephalotes	Atce131	LargeWorker	9	Neat	4-methyl-3-heptanol	0
Atta cephalotes	Atce131	LargeWorker	10	Neat	4-methyl-3-heptanol	0
Atta cephalotes	Atce131	LargeWorker	11	Neat	4-methyl-3-heptanol	0
Atta cephalotes	Atce131	LargeWorker	12	Neat	4-methyl-3-heptanol	0
Atta cephalotes	Atce131	LargeWorker	13	Neat	4-methyl-3-heptanol	0
Atta cephalotes	Atce131	LargeWorker	14	Neat	4-methyl-3-heptanol	0
Atta cephalotes	Atce131	LargeWorker	15	Neat	4-methyl-3-heptanol	1
Atta cephalotes	Atce131	LargeWorker	16	Neat	4-methyl-3-heptanol	0
Atta cephalotes	Atce131	LargeWorker	17	Neat	4-methyl-3-heptanol	0
Atta cephalotes	Atce131	LargeWorker	18	Neat	4-methyl-3-heptanol	0
Atta cephalotes	Atce131	LargeWorker	19	Neat	4-methyl-3-heptanol	1
Atta cephalotes	Atce131	LargeWorker	20	Neat	4-methyl-3-heptanol	1
Atta cephalotes	Atce131	LargeWorker	21	Neat	4-methyl-3-heptanol	1
Atta cephalotes	Atce131	LargeWorker	22	Neat	4-methyl-3-heptanol	0
Atta cephalotes	Atce131	LargeWorker	23	Neat	4-methyl-3-heptanol	0
Atta cephalotes	Atce131	LargeWorker	24	Neat	4-methyl-3-heptanol	0
Atta cephalotes	Atce131	LargeWorker	25	Neat	4-methyl-3-heptanol	0
Atta cephalotes	Atce131	LargeWorker	26	Neat	4-methyl-3-heptanol	1
Atta cephalotes	Atce131	LargeWorker	27	Neat	4-methyl-3-heptanol	1
Atta cephalotes	Atce131	LargeWorker	28	Neat	4-methyl-3-heptanol	0
Atta cephalotes	Atce131	LargeWorker	29	Neat	4-methyl-3-heptanol	0
Atta cephalotes	Atce131	LargeWorker	30	Neat	4-methyl-3-heptanol	0
Atta cephalotes	Atce131	SmallWorker	1	Neat	Crushed head	1
Atta cephalotes	Atce131	SmallWorker	2	Neat	Crushed head	1
Atta cephalotes	Atce131	SmallWorker	3	Neat	Crushed head	1
Atta cephalotes	Atce131	SmallWorker	4	Neat	Crushed head	1
Atta cephalotes	Atce131	SmallWorker	5	Neat	Crushed head	1
Atta cephalotes	Atce131	SmallWorker	6	Neat	Crushed head	0
Atta cephalotes	Atce131	SmallWorker	7	Neat	Crushed head	0
Atta cephalotes	Atce131	SmallWorker	8	Neat	Crushed head	0
Atta cephalotes	Atce131	SmallWorker	9	Neat	Crushed head	1
Atta cephalotes	Atce131	SmallWorker	10	Neat	Crushed head	1
Atta cephalotes	Atce131	SmallWorker	11	Neat	Crushed head	1
Atta cephalotes	Atce131	SmallWorker	12	Neat	Crushed head	1
Atta cephalotes	Atce131	SmallWorker	13	Neat	Crushed head	1
Atta cephalotes	Atce131	SmallWorker	14	Neat	Crushed head	1
Atta cephalotes	Atce131	SmallWorker	15	Neat	Crushed head	0
Atta cephalotes	Atce131	SmallWorker	16	Neat	Crushed head	0
Atta cephalotes	Atce131	SmallWorker	17	Neat	Crushed head	1
Atta cephalotes	Atce131	SmallWorker	18	Neat	Crushed head	1
Atta cephalotes	Atce131	SmallWorker	19	Neat	Crushed head	0
Atta cephalotes	Atce131	SmallWorker	20	Neat	Crushed head	0
Atta cephalotes	Atce131	SmallWorker	21	Neat	Crushed head	0
Atta cephalotes	Atce131	SmallWorker	22	Neat	Crushed head	1
Atta cephalotes	Atce131	SmallWorker	23	Neat	Crushed head	1
Atta cephalotes	Atce131	SmallWorker	24	Neat	Crushed head	0
Atta cephalotes	Atce131	SmallWorker	25	Neat	Crushed head	1
Atta cephalotes	Atce131	SmallWorker	26	Neat	Crushed head	0
Atta cephalotes	Atce131	SmallWorker	27	Neat	Crushed head	0
Atta cephalotes	Atce131	SmallWorker	28	Neat	Crushed head	1
Atta cephalotes	Atce131	SmallWorker	29	Neat	Crushed head	0
Atta cephalotes	Atce131	SmallWorker	30	Neat	Crushed head	0
Atta cephalotes	Atce131	SmallWorker	1	Neat	water	0
Atta cephalotes	Atce131	SmallWorker	2	Neat	water	0
Atta cephalotes	Atce131	SmallWorker	3	Neat	water	0
Atta cephalotes	Atce131	SmallWorker	4	Neat	water	0
Atta cephalotes	Atce131	SmallWorker	5	Neat	water	0
Atta cephalotes	Atce131	SmallWorker	6	Neat	water	0
Atta cephalotes	Atce131	SmallWorker	7	Neat	water	0
Atta cephalotes	Atce131	SmallWorker	8	Neat	water	0
Atta cephalotes	Atce131	SmallWorker	9	Neat	water	0
Atta cephalotes	Atce131	SmallWorker	10	Neat	water	0
Atta cephalotes	Atce131	SmallWorker	11	Neat	water	0
Atta cephalotes	Atce131	SmallWorker	12	Neat	water	0
Atta cephalotes	Atce131	SmallWorker	13	Neat	water	0
Atta cephalotes	Atce131	SmallWorker	14	Neat	water	0
Atta cephalotes	Atce131	SmallWorker	15	Neat	water	0
Atta cephalotes	Atce131	SmallWorker	16	Neat	water	0
Atta cephalotes	Atce131	SmallWorker	17	Neat	water	0
Atta cephalotes	Atce131	SmallWorker	18	Neat	water	0
Atta cephalotes	Atce131	SmallWorker	19	Neat	water	0
Atta cephalotes	Atce131	SmallWorker	20	Neat	water	0
Atta cephalotes	Atce131	SmallWorker	21	Neat	water	0
Atta cephalotes	Atce131	SmallWorker	22	Neat	water	0
Atta cephalotes	Atce131	SmallWorker	23	Neat	water	1
Atta cephalotes	Atce131	SmallWorker	24	Neat	water	0
Atta cephalotes	Atce131	SmallWorker	25	Neat	water	0
Atta cephalotes	Atce131	SmallWorker	26	Neat	water	0
Atta cephalotes	Atce131	SmallWorker	27	Neat	water	0
Atta cephalotes	Atce131	SmallWorker	28	Neat	water	0
Atta cephalotes	Atce131	SmallWorker	29	Neat	water	0
Atta cephalotes	Atce131	SmallWorker	30	Neat	water	0
Atta cephalotes	Atce131	SmallWorker	1	Neat	4-methyl-3-heptanone	1
Atta cephalotes	Atce131	SmallWorker	2	Neat	4-methyl-3-heptanone	0
Atta cephalotes	Atce131	SmallWorker	3	Neat	4-methyl-3-heptanone	0
Atta cephalotes	Atce131	SmallWorker	4	Neat	4-methyl-3-heptanone	1
Atta cephalotes	Atce131	SmallWorker	5	Neat	4-methyl-3-heptanone	1
Atta cephalotes	Atce131	SmallWorker	6	Neat	4-methyl-3-heptanone	0
Atta cephalotes	Atce131	SmallWorker	7	Neat	4-methyl-3-heptanone	0
Atta cephalotes	Atce131	SmallWorker	8	Neat	4-methyl-3-heptanone	0
Atta cephalotes	Atce131	SmallWorker	9	Neat	4-methyl-3-heptanone	0
Atta cephalotes	Atce131	SmallWorker	10	Neat	4-methyl-3-heptanone	0
Atta cephalotes	Atce131	SmallWorker	11	Neat	4-methyl-3-heptanone	0
Atta cephalotes	Atce131	SmallWorker	12	Neat	4-methyl-3-heptanone	0
Atta cephalotes	Atce131	SmallWorker	13	Neat	4-methyl-3-heptanone	1
Atta cephalotes	Atce131	SmallWorker	14	Neat	4-methyl-3-heptanone	1
Atta cephalotes	Atce131	SmallWorker	15	Neat	4-methyl-3-heptanone	1
Atta cephalotes	Atce131	SmallWorker	16	Neat	4-methyl-3-heptanone	0
Atta cephalotes	Atce131	SmallWorker	17	Neat	4-methyl-3-heptanone	1
Atta cephalotes	Atce131	SmallWorker	18	Neat	4-methyl-3-heptanone	0
Atta cephalotes	Atce131	SmallWorker	19	Neat	4-methyl-3-heptanone	1
Atta cephalotes	Atce131	SmallWorker	20	Neat	4-methyl-3-heptanone	0
Atta cephalotes	Atce131	SmallWorker	21	Neat	4-methyl-3-heptanone	1
Atta cephalotes	Atce131	SmallWorker	22	Neat	4-methyl-3-heptanone	0
Atta cephalotes	Atce131	SmallWorker	23	Neat	4-methyl-3-heptanone	0
Atta cephalotes	Atce131	SmallWorker	24	Neat	4-methyl-3-heptanone	0
Atta cephalotes	Atce131	SmallWorker	25	Neat	4-methyl-3-heptanone	1
Atta cephalotes	Atce131	SmallWorker	26	Neat	4-methyl-3-heptanone	1
Atta cephalotes	Atce131	SmallWorker	27	Neat	4-methyl-3-heptanone	0
Atta cephalotes	Atce131	SmallWorker	28	Neat	4-methyl-3-heptanone	0
Atta cephalotes	Atce131	SmallWorker	29	Neat	4-methyl-3-heptanone	0
Atta cephalotes	Atce131	SmallWorker	30	Neat	4-methyl-3-heptanone	1
Atta cephalotes	Atce131	SmallWorker	1	Neat	2-heptanone	1
Atta cephalotes	Atce131	SmallWorker	2	Neat	2-heptanone	0
Atta cephalotes	Atce131	SmallWorker	3	Neat	2-heptanone	0
Atta cephalotes	Atce131	SmallWorker	4	Neat	2-heptanone	1
Atta cephalotes	Atce131	SmallWorker	5	Neat	2-heptanone	0
Atta cephalotes	Atce131	SmallWorker	6	Neat	2-heptanone	0
Atta cephalotes	Atce131	SmallWorker	7	Neat	2-heptanone	0
Atta cephalotes	Atce131	SmallWorker	8	Neat	2-heptanone	0
Atta cephalotes	Atce131	SmallWorker	9	Neat	2-heptanone	0
Atta cephalotes	Atce131	SmallWorker	10	Neat	2-heptanone	1
Atta cephalotes	Atce131	SmallWorker	11	Neat	2-heptanone	0
Atta cephalotes	Atce131	SmallWorker	12	Neat	2-heptanone	1
Atta cephalotes	Atce131	SmallWorker	13	Neat	2-heptanone	0
Atta cephalotes	Atce131	SmallWorker	14	Neat	2-heptanone	0
Atta cephalotes	Atce131	SmallWorker	15	Neat	2-heptanone	0
Atta cephalotes	Atce131	SmallWorker	16	Neat	2-heptanone	0
Atta cephalotes	Atce131	SmallWorker	17	Neat	2-heptanone	0
Atta cephalotes	Atce131	SmallWorker	18	Neat	2-heptanone	0
Atta cephalotes	Atce131	SmallWorker	19	Neat	2-heptanone	1
Atta cephalotes	Atce131	SmallWorker	20	Neat	2-heptanone	0
Atta cephalotes	Atce131	SmallWorker	21	Neat	2-heptanone	1
Atta cephalotes	Atce131	SmallWorker	22	Neat	2-heptanone	0
Atta cephalotes	Atce131	SmallWorker	23	Neat	2-heptanone	0
Atta cephalotes	Atce131	SmallWorker	24	Neat	2-heptanone	0
Atta cephalotes	Atce131	SmallWorker	25	Neat	2-heptanone	1
Atta cephalotes	Atce131	SmallWorker	26	Neat	2-heptanone	1
Atta cephalotes	Atce131	SmallWorker	27	Neat	2-heptanone	1
Atta cephalotes	Atce131	SmallWorker	28	Neat	2-heptanone	0
Atta cephalotes	Atce131	SmallWorker	29	Neat	2-heptanone	0
Atta cephalotes	Atce131	SmallWorker	30	Neat	2-heptanone	0
Atta cephalotes	Atce131	SmallWorker	1	Neat	3-octanone	0
Atta cephalotes	Atce131	SmallWorker	2	Neat	3-octanone	0
Atta cephalotes	Atce131	SmallWorker	3	Neat	3-octanone	0
Atta cephalotes	Atce131	SmallWorker	4	Neat	3-octanone	0
Atta cephalotes	Atce131	SmallWorker	5	Neat	3-octanone	0
Atta cephalotes	Atce131	SmallWorker	6	Neat	3-octanone	0
Atta cephalotes	Atce131	SmallWorker	7	Neat	3-octanone	0
Atta cephalotes	Atce131	SmallWorker	8	Neat	3-octanone	0
Atta cephalotes	Atce131	SmallWorker	9	Neat	3-octanone	1
Atta cephalotes	Atce131	SmallWorker	10	Neat	3-octanone	0
Atta cephalotes	Atce131	SmallWorker	11	Neat	3-octanone	0
Atta cephalotes	Atce131	SmallWorker	12	Neat	3-octanone	0
Atta cephalotes	Atce131	SmallWorker	13	Neat	3-octanone	0
Atta cephalotes	Atce131	SmallWorker	14	Neat	3-octanone	0
Atta cephalotes	Atce131	SmallWorker	15	Neat	3-octanone	0
Atta cephalotes	Atce131	SmallWorker	16	Neat	3-octanone	0
Atta cephalotes	Atce131	SmallWorker	17	Neat	3-octanone	0
Atta cephalotes	Atce131	SmallWorker	18	Neat	3-octanone	1
Atta cephalotes	Atce131	SmallWorker	19	Neat	3-octanone	1
Atta cephalotes	Atce131	SmallWorker	20	Neat	3-octanone	0
Atta cephalotes	Atce131	SmallWorker	21	Neat	3-octanone	1
Atta cephalotes	Atce131	SmallWorker	22	Neat	3-octanone	0
Atta cephalotes	Atce131	SmallWorker	23	Neat	3-octanone	0
Atta cephalotes	Atce131	SmallWorker	24	Neat	3-octanone	0
Atta cephalotes	Atce131	SmallWorker	25	Neat	3-octanone	0
Atta cephalotes	Atce131	SmallWorker	26	Neat	3-octanone	0
Atta cephalotes	Atce131	SmallWorker	27	Neat	3-octanone	0
Atta cephalotes	Atce131	SmallWorker	28	Neat	3-octanone	0
Atta cephalotes	Atce131	SmallWorker	29	Neat	3-octanone	0
Atta cephalotes	Atce131	SmallWorker	30	Neat	3-octanone	0
Atta cephalotes	Atce131	SmallWorker	1	Neat	nonane	1
Atta cephalotes	Atce131	SmallWorker	2	Neat	nonane	0
Atta cephalotes	Atce131	SmallWorker	3	Neat	nonane	0
Atta cephalotes	Atce131	SmallWorker	4	Neat	nonane	0
Atta cephalotes	Atce131	SmallWorker	5	Neat	nonane	0
Atta cephalotes	Atce131	SmallWorker	6	Neat	nonane	1
Atta cephalotes	Atce131	SmallWorker	7	Neat	nonane	0
Atta cephalotes	Atce131	SmallWorker	8	Neat	nonane	0
Atta cephalotes	Atce131	SmallWorker	9	Neat	nonane	0
Atta cephalotes	Atce131	SmallWorker	10	Neat	nonane	0
Atta cephalotes	Atce131	SmallWorker	11	Neat	nonane	0
Atta cephalotes	Atce131	SmallWorker	12	Neat	nonane	0
Atta cephalotes	Atce131	SmallWorker	13	Neat	nonane	1
Atta cephalotes	Atce131	SmallWorker	14	Neat	nonane	0
Atta cephalotes	Atce131	SmallWorker	15	Neat	nonane	0
Atta cephalotes	Atce131	SmallWorker	16	Neat	nonane	0
Atta cephalotes	Atce131	SmallWorker	17	Neat	nonane	1
Atta cephalotes	Atce131	SmallWorker	18	Neat	nonane	1
Atta cephalotes	Atce131	SmallWorker	19	Neat	nonane	0
Atta cephalotes	Atce131	SmallWorker	20	Neat	nonane	0
Atta cephalotes	Atce131	SmallWorker	21	Neat	nonane	0
Atta cephalotes	Atce131	SmallWorker	22	Neat	nonane	0
Atta cephalotes	Atce131	SmallWorker	23	Neat	nonane	0
Atta cephalotes	Atce131	SmallWorker	24	Neat	nonane	0
Atta cephalotes	Atce131	SmallWorker	25	Neat	nonane	0
Atta cephalotes	Atce131	SmallWorker	26	Neat	nonane	0
Atta cephalotes	Atce131	SmallWorker	27	Neat	nonane	0
Atta cephalotes	Atce131	SmallWorker	28	Neat	nonane	0
Atta cephalotes	Atce131	SmallWorker	29	Neat	nonane	0
Atta cephalotes	Atce131	SmallWorker	30	Neat	nonane	0
Atta cephalotes	Atce131	SmallWorker	1	Neat	2-ethyl-hexanol	1
Atta cephalotes	Atce131	SmallWorker	2	Neat	2-ethyl-hexanol	0
Atta cephalotes	Atce131	SmallWorker	3	Neat	2-ethyl-hexanol	0
Atta cephalotes	Atce131	SmallWorker	4	Neat	2-ethyl-hexanol	0
Atta cephalotes	Atce131	SmallWorker	5	Neat	2-ethyl-hexanol	0
Atta cephalotes	Atce131	SmallWorker	6	Neat	2-ethyl-hexanol	0
Atta cephalotes	Atce131	SmallWorker	7	Neat	2-ethyl-hexanol	1
Atta cephalotes	Atce131	SmallWorker	8	Neat	2-ethyl-hexanol	0
Atta cephalotes	Atce131	SmallWorker	9	Neat	2-ethyl-hexanol	0
Atta cephalotes	Atce131	SmallWorker	10	Neat	2-ethyl-hexanol	1
Atta cephalotes	Atce131	SmallWorker	11	Neat	2-ethyl-hexanol	1
Atta cephalotes	Atce131	SmallWorker	12	Neat	2-ethyl-hexanol	0
Atta cephalotes	Atce131	SmallWorker	13	Neat	2-ethyl-hexanol	0
Atta cephalotes	Atce131	SmallWorker	14	Neat	2-ethyl-hexanol	0
Atta cephalotes	Atce131	SmallWorker	15	Neat	2-ethyl-hexanol	0
Atta cephalotes	Atce131	SmallWorker	16	Neat	2-ethyl-hexanol	1
Atta cephalotes	Atce131	SmallWorker	17	Neat	2-ethyl-hexanol	0
Atta cephalotes	Atce131	SmallWorker	18	Neat	2-ethyl-hexanol	1
Atta cephalotes	Atce131	SmallWorker	19	Neat	2-ethyl-hexanol	1
Atta cephalotes	Atce131	SmallWorker	20	Neat	2-ethyl-hexanol	0
Atta cephalotes	Atce131	SmallWorker	21	Neat	2-ethyl-hexanol	0
Atta cephalotes	Atce131	SmallWorker	22	Neat	2-ethyl-hexanol	0
Atta cephalotes	Atce131	SmallWorker	23	Neat	2-ethyl-hexanol	0
Atta cephalotes	Atce131	SmallWorker	24	Neat	2-ethyl-hexanol	0
Atta cephalotes	Atce131	SmallWorker	25	Neat	2-ethyl-hexanol	0
Atta cephalotes	Atce131	SmallWorker	26	Neat	2-ethyl-hexanol	1
Atta cephalotes	Atce131	SmallWorker	27	Neat	2-ethyl-hexanol	1
Atta cephalotes	Atce131	SmallWorker	28	Neat	2-ethyl-hexanol	0
Atta cephalotes	Atce131	SmallWorker	29	Neat	2-ethyl-hexanol	0
Atta cephalotes	Atce131	SmallWorker	30	Neat	2-ethyl-hexanol	0
Atta cephalotes	Atce131	SmallWorker	1	Neat	4-methyl-3-heptanol	0
Atta cephalotes	Atce131	SmallWorker	2	Neat	4-methyl-3-heptanol	1
Atta cephalotes	Atce131	SmallWorker	3	Neat	4-methyl-3-heptanol	1
Atta cephalotes	Atce131	SmallWorker	4	Neat	4-methyl-3-heptanol	0
Atta cephalotes	Atce131	SmallWorker	5	Neat	4-methyl-3-heptanol	0
Atta cephalotes	Atce131	SmallWorker	6	Neat	4-methyl-3-heptanol	0
Atta cephalotes	Atce131	SmallWorker	7	Neat	4-methyl-3-heptanol	1
Atta cephalotes	Atce131	SmallWorker	8	Neat	4-methyl-3-heptanol	0
Atta cephalotes	Atce131	SmallWorker	9	Neat	4-methyl-3-heptanol	1
Atta cephalotes	Atce131	SmallWorker	10	Neat	4-methyl-3-heptanol	0
Atta cephalotes	Atce131	SmallWorker	11	Neat	4-methyl-3-heptanol	0
Atta cephalotes	Atce131	SmallWorker	12	Neat	4-methyl-3-heptanol	1
Atta cephalotes	Atce131	SmallWorker	13	Neat	4-methyl-3-heptanol	1
Atta cephalotes	Atce131	SmallWorker	14	Neat	4-methyl-3-heptanol	0
Atta cephalotes	Atce131	SmallWorker	15	Neat	4-methyl-3-heptanol	0
Atta cephalotes	Atce131	SmallWorker	16	Neat	4-methyl-3-heptanol	0
Atta cephalotes	Atce131	SmallWorker	17	Neat	4-methyl-3-heptanol	0
Atta cephalotes	Atce131	SmallWorker	18	Neat	4-methyl-3-heptanol	0
Atta cephalotes	Atce131	SmallWorker	19	Neat	4-methyl-3-heptanol	0
Atta cephalotes	Atce131	SmallWorker	20	Neat	4-methyl-3-heptanol	1
Atta cephalotes	Atce131	SmallWorker	21	Neat	4-methyl-3-heptanol	0
Atta cephalotes	Atce131	SmallWorker	22	Neat	4-methyl-3-heptanol	0
Atta cephalotes	Atce131	SmallWorker	23	Neat	4-methyl-3-heptanol	0
Atta cephalotes	Atce131	SmallWorker	24	Neat	4-methyl-3-heptanol	0
Atta cephalotes	Atce131	SmallWorker	25	Neat	4-methyl-3-heptanol	1
Atta cephalotes	Atce131	SmallWorker	26	Neat	4-methyl-3-heptanol	0
Atta cephalotes	Atce131	SmallWorker	27	Neat	4-methyl-3-heptanol	0
Atta cephalotes	Atce131	SmallWorker	28	Neat	4-methyl-3-heptanol	0
Atta cephalotes	Atce131	SmallWorker	29	Neat	4-methyl-3-heptanol	0
Atta cephalotes	Atce131	SmallWorker	30	Neat	4-methyl-3-heptanol	0
Atta colombica	At1308	LargeWorker	1	Neat	Crushed head	1
Atta colombica	At1308	LargeWorker	2	Neat	Crushed head	0
Atta colombica	At1308	LargeWorker	3	Neat	Crushed head	0
Atta colombica	At1308	LargeWorker	4	Neat	Crushed head	1
Atta colombica	At1308	LargeWorker	5	Neat	Crushed head	0
Atta colombica	At1308	LargeWorker	6	Neat	Crushed head	1
Atta colombica	At1319	LargeWorker	1	Neat	Crushed head	0
Atta colombica	At1319	LargeWorker	2	Neat	Crushed head	1
Atta colombica	At1319	LargeWorker	3	Neat	Crushed head	0
Atta colombica	At1319	LargeWorker	4	Neat	Crushed head	1
Atta colombica	At1319	LargeWorker	5	Neat	Crushed head	1
Atta colombica	At1319	LargeWorker	6	Neat	Crushed head	0
Atta colombica	At1322	LargeWorker	1	Neat	Crushed head	1
Atta colombica	At1322	LargeWorker	2	Neat	Crushed head	1
Atta colombica	At1322	LargeWorker	3	Neat	Crushed head	1
Atta colombica	At1322	LargeWorker	4	Neat	Crushed head	0
Atta colombica	At1322	LargeWorker	5	Neat	Crushed head	0
Atta colombica	At1322	LargeWorker	6	Neat	Crushed head	0
Atta colombica	At1303	LargeWorker	1	Neat	Crushed head	1
Atta colombica	At1303	LargeWorker	2	Neat	Crushed head	1
Atta colombica	At1303	LargeWorker	3	Neat	Crushed head	1
Atta colombica	At1303	LargeWorker	4	Neat	Crushed head	1
Atta colombica	At1303	LargeWorker	5	Neat	Crushed head	0
Atta colombica	At1303	LargeWorker	6	Neat	Crushed head	0
Atta colombica	At1306	LargeWorker	1	Neat	Crushed head	1
Atta colombica	At1306	LargeWorker	2	Neat	Crushed head	1
Atta colombica	At1306	LargeWorker	3	Neat	Crushed head	0
Atta colombica	At1306	LargeWorker	4	Neat	Crushed head	1
Atta colombica	At1306	LargeWorker	5	Neat	Crushed head	1
Atta colombica	At1306	LargeWorker	6	Neat	Crushed head	0
Atta colombica	At1308	LargeWorker	1	Neat	water	0
Atta colombica	At1308	LargeWorker	2	Neat	water	0
Atta colombica	At1308	LargeWorker	3	Neat	water	0
Atta colombica	At1308	LargeWorker	4	Neat	water	0
Atta colombica	At1308	LargeWorker	5	Neat	water	0
Atta colombica	At1308	LargeWorker	6	Neat	water	0
Atta colombica	At1319	LargeWorker	1	Neat	water	0
Atta colombica	At1319	LargeWorker	2	Neat	water	0
Atta colombica	At1319	LargeWorker	3	Neat	water	0
Atta colombica	At1319	LargeWorker	4	Neat	water	0
Atta colombica	At1319	LargeWorker	5	Neat	water	0
Atta colombica	At1319	LargeWorker	6	Neat	water	0
Atta colombica	At1322	LargeWorker	1	Neat	water	0
Atta colombica	At1322	LargeWorker	2	Neat	water	0
Atta colombica	At1322	LargeWorker	3	Neat	water	0
Atta colombica	At1322	LargeWorker	4	Neat	water	0
Atta colombica	At1322	LargeWorker	5	Neat	water	0
Atta colombica	At1322	LargeWorker	6	Neat	water	0
Atta colombica	At1303	LargeWorker	1	Neat	water	1
Atta colombica	At1303	LargeWorker	2	Neat	water	0
Atta colombica	At1303	LargeWorker	3	Neat	water	0
Atta colombica	At1303	LargeWorker	4	Neat	water	0
Atta colombica	At1303	LargeWorker	5	Neat	water	0
Atta colombica	At1303	LargeWorker	6	Neat	water	0
Atta colombica	At1306	LargeWorker	1	Neat	water	0
Atta colombica	At1306	LargeWorker	2	Neat	water	0
Atta colombica	At1306	LargeWorker	3	Neat	water	0
Atta colombica	At1306	LargeWorker	4	Neat	water	0
Atta colombica	At1306	LargeWorker	5	Neat	water	0
Atta colombica	At1306	LargeWorker	6	Neat	water	0
Atta colombica	At1308	LargeWorker	1	Neat	4-methyl-3-heptanone	0
Atta colombica	At1308	LargeWorker	2	Neat	4-methyl-3-heptanone	0
Atta colombica	At1308	LargeWorker	3	Neat	4-methyl-3-heptanone	0
Atta colombica	At1308	LargeWorker	4	Neat	4-methyl-3-heptanone	0
Atta colombica	At1308	LargeWorker	5	Neat	4-methyl-3-heptanone	0
Atta colombica	At1308	LargeWorker	6	Neat	4-methyl-3-heptanone	0
Atta colombica	At1319	LargeWorker	1	Neat	4-methyl-3-heptanone	0
Atta colombica	At1319	LargeWorker	2	Neat	4-methyl-3-heptanone	0
Atta colombica	At1319	LargeWorker	3	Neat	4-methyl-3-heptanone	0
Atta colombica	At1319	LargeWorker	4	Neat	4-methyl-3-heptanone	0
Atta colombica	At1319	LargeWorker	5	Neat	4-methyl-3-heptanone	0
Atta colombica	At1319	LargeWorker	6	Neat	4-methyl-3-heptanone	0
Atta colombica	At1322	LargeWorker	1	Neat	4-methyl-3-heptanone	0
Atta colombica	At1322	LargeWorker	2	Neat	4-methyl-3-heptanone	0
Atta colombica	At1322	LargeWorker	3	Neat	4-methyl-3-heptanone	0
Atta colombica	At1322	LargeWorker	4	Neat	4-methyl-3-heptanone	1
Atta colombica	At1322	LargeWorker	5	Neat	4-methyl-3-heptanone	0
Atta colombica	At1322	LargeWorker	6	Neat	4-methyl-3-heptanone	0
Atta colombica	At1303	LargeWorker	1	Neat	4-methyl-3-heptanone	1
Atta colombica	At1303	LargeWorker	2	Neat	4-methyl-3-heptanone	1
Atta colombica	At1303	LargeWorker	3	Neat	4-methyl-3-heptanone	0
Atta colombica	At1303	LargeWorker	4	Neat	4-methyl-3-heptanone	0
Atta colombica	At1303	LargeWorker	5	Neat	4-methyl-3-heptanone	0
Atta colombica	At1303	LargeWorker	6	Neat	4-methyl-3-heptanone	0
Atta colombica	At1306	LargeWorker	1	Neat	4-methyl-3-heptanone	0
Atta colombica	At1306	LargeWorker	2	Neat	4-methyl-3-heptanone	0
Atta colombica	At1306	LargeWorker	3	Neat	4-methyl-3-heptanone	1
Atta colombica	At1306	LargeWorker	4	Neat	4-methyl-3-heptanone	1
Atta colombica	At1306	LargeWorker	5	Neat	4-methyl-3-heptanone	0
Atta colombica	At1306	LargeWorker	6	Neat	4-methyl-3-heptanone	0
Atta colombica	At1308	LargeWorker	1	Neat	4-methyl-3-heptanol	0
Atta colombica	At1308	LargeWorker	2	Neat	4-methyl-3-heptanol	0
Atta colombica	At1308	LargeWorker	3	Neat	4-methyl-3-heptanol	0
Atta colombica	At1308	LargeWorker	4	Neat	4-methyl-3-heptanol	0
Atta colombica	At1308	LargeWorker	5	Neat	4-methyl-3-heptanol	0
Atta colombica	At1308	LargeWorker	6	Neat	4-methyl-3-heptanol	0
Atta colombica	At1319	LargeWorker	1	Neat	4-methyl-3-heptanol	0
Atta colombica	At1319	LargeWorker	2	Neat	4-methyl-3-heptanol	0
Atta colombica	At1319	LargeWorker	3	Neat	4-methyl-3-heptanol	0
Atta colombica	At1319	LargeWorker	4	Neat	4-methyl-3-heptanol	0
Atta colombica	At1319	LargeWorker	5	Neat	4-methyl-3-heptanol	0
Atta colombica	At1319	LargeWorker	6	Neat	4-methyl-3-heptanol	0
Atta colombica	At1322	LargeWorker	1	Neat	4-methyl-3-heptanol	1
Atta colombica	At1322	LargeWorker	2	Neat	4-methyl-3-heptanol	0
Atta colombica	At1322	LargeWorker	3	Neat	4-methyl-3-heptanol	0
Atta colombica	At1322	LargeWorker	4	Neat	4-methyl-3-heptanol	1
Atta colombica	At1322	LargeWorker	5	Neat	4-methyl-3-heptanol	0
Atta colombica	At1322	LargeWorker	6	Neat	4-methyl-3-heptanol	0
Atta colombica	At1303	LargeWorker	1	Neat	4-methyl-3-heptanol	0
Atta colombica	At1303	LargeWorker	2	Neat	4-methyl-3-heptanol	1
Atta colombica	At1303	LargeWorker	3	Neat	4-methyl-3-heptanol	0
Atta colombica	At1303	LargeWorker	4	Neat	4-methyl-3-heptanol	0
Atta colombica	At1303	LargeWorker	5	Neat	4-methyl-3-heptanol	0
Atta colombica	At1303	LargeWorker	6	Neat	4-methyl-3-heptanol	0
Atta colombica	At1306	LargeWorker	1	Neat	4-methyl-3-heptanol	0
Atta colombica	At1306	LargeWorker	2	Neat	4-methyl-3-heptanol	1
Atta colombica	At1306	LargeWorker	3	Neat	4-methyl-3-heptanol	0
Atta colombica	At1306	LargeWorker	4	Neat	4-methyl-3-heptanol	1
Atta colombica	At1306	LargeWorker	5	Neat	4-methyl-3-heptanol	1
Atta colombica	At1306	LargeWorker	6	Neat	4-methyl-3-heptanol	0
Atta colombica	At1308	LargeWorker	1	Neat	3-octanone	0
Atta colombica	At1308	LargeWorker	2	Neat	3-octanone	0
Atta colombica	At1308	LargeWorker	3	Neat	3-octanone	0
Atta colombica	At1308	LargeWorker	4	Neat	3-octanone	0
Atta colombica	At1308	LargeWorker	5	Neat	3-octanone	0
Atta colombica	At1308	LargeWorker	6	Neat	3-octanone	0
Atta colombica	At1319	LargeWorker	1	Neat	3-octanone	0
Atta colombica	At1319	LargeWorker	2	Neat	3-octanone	1
Atta colombica	At1319	LargeWorker	3	Neat	3-octanone	0
Atta colombica	At1319	LargeWorker	4	Neat	3-octanone	0
Atta colombica	At1319	LargeWorker	5	Neat	3-octanone	0
Atta colombica	At1319	LargeWorker	6	Neat	3-octanone	1
Atta colombica	At1322	LargeWorker	1	Neat	3-octanone	0
Atta colombica	At1322	LargeWorker	2	Neat	3-octanone	0
Atta colombica	At1322	LargeWorker	3	Neat	3-octanone	0
Atta colombica	At1322	LargeWorker	4	Neat	3-octanone	1
Atta colombica	At1322	LargeWorker	5	Neat	3-octanone	0
Atta colombica	At1322	LargeWorker	6	Neat	3-octanone	0
Atta colombica	At1303	LargeWorker	1	Neat	3-octanone	1
Atta colombica	At1303	LargeWorker	2	Neat	3-octanone	1
Atta colombica	At1303	LargeWorker	3	Neat	3-octanone	0
Atta colombica	At1303	LargeWorker	4	Neat	3-octanone	0
Atta colombica	At1303	LargeWorker	5	Neat	3-octanone	0
Atta colombica	At1303	LargeWorker	6	Neat	3-octanone	0
Atta colombica	At1306	LargeWorker	1	Neat	3-octanone	0
Atta colombica	At1306	LargeWorker	2	Neat	3-octanone	0
Atta colombica	At1306	LargeWorker	3	Neat	3-octanone	0
Atta colombica	At1306	LargeWorker	4	Neat	3-octanone	0
Atta colombica	At1306	LargeWorker	5	Neat	3-octanone	0
Atta colombica	At1306	LargeWorker	6	Neat	3-octanone	0
Atta colombica	At1308	LargeWorker	1	Neat	2-heptanone	0
Atta colombica	At1308	LargeWorker	2	Neat	2-heptanone	0
Atta colombica	At1308	LargeWorker	3	Neat	2-heptanone	0
Atta colombica	At1308	LargeWorker	4	Neat	2-heptanone	0
Atta colombica	At1308	LargeWorker	5	Neat	2-heptanone	0
Atta colombica	At1308	LargeWorker	6	Neat	2-heptanone	0
Atta colombica	At1319	LargeWorker	1	Neat	2-heptanone	0
Atta colombica	At1319	LargeWorker	2	Neat	2-heptanone	1
Atta colombica	At1319	LargeWorker	3	Neat	2-heptanone	1
Atta colombica	At1319	LargeWorker	4	Neat	2-heptanone	0
Atta colombica	At1319	LargeWorker	5	Neat	2-heptanone	0
Atta colombica	At1319	LargeWorker	6	Neat	2-heptanone	0
Atta colombica	At1322	LargeWorker	1	Neat	2-heptanone	0
Atta colombica	At1322	LargeWorker	2	Neat	2-heptanone	1
Atta colombica	At1322	LargeWorker	3	Neat	2-heptanone	0
Atta colombica	At1322	LargeWorker	4	Neat	2-heptanone	1
Atta colombica	At1322	LargeWorker	5	Neat	2-heptanone	0
Atta colombica	At1322	LargeWorker	6	Neat	2-heptanone	0
Atta colombica	At1303	LargeWorker	1	Neat	2-heptanone	0
Atta colombica	At1303	LargeWorker	2	Neat	2-heptanone	0
Atta colombica	At1303	LargeWorker	3	Neat	2-heptanone	0
Atta colombica	At1303	LargeWorker	4	Neat	2-heptanone	0
Atta colombica	At1303	LargeWorker	5	Neat	2-heptanone	0
Atta colombica	At1303	LargeWorker	6	Neat	2-heptanone	0
Atta colombica	At1306	LargeWorker	1	Neat	2-heptanone	1
Atta colombica	At1306	LargeWorker	2	Neat	2-heptanone	0
Atta colombica	At1306	LargeWorker	3	Neat	2-heptanone	0
Atta colombica	At1306	LargeWorker	4	Neat	2-heptanone	0
Atta colombica	At1306	LargeWorker	5	Neat	2-heptanone	0
Atta colombica	At1306	LargeWorker	6	Neat	2-heptanone	0
Atta colombica	At1308	LargeWorker	1	Neat	2-ethyl-hexanol	0
Atta colombica	At1308	LargeWorker	2	Neat	2-ethyl-hexanol	0
Atta colombica	At1308	LargeWorker	3	Neat	2-ethyl-hexanol	1
Atta colombica	At1308	LargeWorker	4	Neat	2-ethyl-hexanol	0
Atta colombica	At1308	LargeWorker	5	Neat	2-ethyl-hexanol	0
Atta colombica	At1308	LargeWorker	6	Neat	2-ethyl-hexanol	0
Atta colombica	At1319	LargeWorker	1	Neat	2-ethyl-hexanol	0
Atta colombica	At1319	LargeWorker	2	Neat	2-ethyl-hexanol	1
Atta colombica	At1319	LargeWorker	3	Neat	2-ethyl-hexanol	0
Atta colombica	At1319	LargeWorker	4	Neat	2-ethyl-hexanol	0
Atta colombica	At1319	LargeWorker	5	Neat	2-ethyl-hexanol	0
Atta colombica	At1319	LargeWorker	6	Neat	2-ethyl-hexanol	0
Atta colombica	At1322	LargeWorker	1	Neat	2-ethyl-hexanol	0
Atta colombica	At1322	LargeWorker	2	Neat	2-ethyl-hexanol	0
Atta colombica	At1322	LargeWorker	3	Neat	2-ethyl-hexanol	0
Atta colombica	At1322	LargeWorker	4	Neat	2-ethyl-hexanol	0
Atta colombica	At1322	LargeWorker	5	Neat	2-ethyl-hexanol	0
Atta colombica	At1322	LargeWorker	6	Neat	2-ethyl-hexanol	0
Atta colombica	At1303	LargeWorker	1	Neat	2-ethyl-hexanol	0
Atta colombica	At1303	LargeWorker	2	Neat	2-ethyl-hexanol	1
Atta colombica	At1303	LargeWorker	3	Neat	2-ethyl-hexanol	0
Atta colombica	At1303	LargeWorker	4	Neat	2-ethyl-hexanol	0
Atta colombica	At1303	LargeWorker	5	Neat	2-ethyl-hexanol	0
Atta colombica	At1303	LargeWorker	6	Neat	2-ethyl-hexanol	0
Atta colombica	At1306	LargeWorker	1	Neat	2-ethyl-hexanol	0
Atta colombica	At1306	LargeWorker	2	Neat	2-ethyl-hexanol	0
Atta colombica	At1306	LargeWorker	3	Neat	2-ethyl-hexanol	0
Atta colombica	At1306	LargeWorker	4	Neat	2-ethyl-hexanol	0
Atta colombica	At1306	LargeWorker	5	Neat	2-ethyl-hexanol	0
Atta colombica	At1306	LargeWorker	6	Neat	2-ethyl-hexanol	1
Atta colombica	At1308	LargeWorker	1	Neat	nonane	0
Atta colombica	At1308	LargeWorker	2	Neat	nonane	0
Atta colombica	At1308	LargeWorker	3	Neat	nonane	0
Atta colombica	At1308	LargeWorker	4	Neat	nonane	0
Atta colombica	At1308	LargeWorker	5	Neat	nonane	0
Atta colombica	At1308	LargeWorker	6	Neat	nonane	0
Atta colombica	At1319	LargeWorker	1	Neat	nonane	0
Atta colombica	At1319	LargeWorker	2	Neat	nonane	1
Atta colombica	At1319	LargeWorker	3	Neat	nonane	0
Atta colombica	At1319	LargeWorker	4	Neat	nonane	1
Atta colombica	At1319	LargeWorker	5	Neat	nonane	1
Atta colombica	At1319	LargeWorker	6	Neat	nonane	0
Atta colombica	At1322	LargeWorker	1	Neat	nonane	1
Atta colombica	At1322	LargeWorker	2	Neat	nonane	1
Atta colombica	At1322	LargeWorker	3	Neat	nonane	1
Atta colombica	At1322	LargeWorker	4	Neat	nonane	0
Atta colombica	At1322	LargeWorker	5	Neat	nonane	0
Atta colombica	At1322	LargeWorker	6	Neat	nonane	0
Atta colombica	At1303	LargeWorker	1	Neat	nonane	0
Atta colombica	At1303	LargeWorker	2	Neat	nonane	0
Atta colombica	At1303	LargeWorker	3	Neat	nonane	0
Atta colombica	At1303	LargeWorker	4	Neat	nonane	0
Atta colombica	At1303	LargeWorker	5	Neat	nonane	0
Atta colombica	At1303	LargeWorker	6	Neat	nonane	1
Atta colombica	At1306	LargeWorker	1	Neat	nonane	1
Atta colombica	At1306	LargeWorker	2	Neat	nonane	0
Atta colombica	At1306	LargeWorker	3	Neat	nonane	0
Atta colombica	At1306	LargeWorker	4	Neat	nonane	0
Atta colombica	At1306	LargeWorker	5	Neat	nonane	1
Atta colombica	At1306	LargeWorker	6	Neat	nonane	0
Atta colombica	At1308	SmallWorker	1	Neat	Crushed head	1
Atta colombica	At1308	SmallWorker	2	Neat	Crushed head	1
Atta colombica	At1308	SmallWorker	3	Neat	Crushed head	1
Atta colombica	At1308	SmallWorker	4	Neat	Crushed head	0
Atta colombica	At1308	SmallWorker	5	Neat	Crushed head	1
Atta colombica	At1308	SmallWorker	6	Neat	Crushed head	1
Atta colombica	At1319	SmallWorker	1	Neat	Crushed head	1
Atta colombica	At1319	SmallWorker	2	Neat	Crushed head	0
Atta colombica	At1319	SmallWorker	3	Neat	Crushed head	1
Atta colombica	At1319	SmallWorker	4	Neat	Crushed head	0
Atta colombica	At1319	SmallWorker	5	Neat	Crushed head	1
Atta colombica	At1319	SmallWorker	6	Neat	Crushed head	0
Atta colombica	At1322	SmallWorker	1	Neat	Crushed head	1
Atta colombica	At1322	SmallWorker	2	Neat	Crushed head	1
Atta colombica	At1322	SmallWorker	3	Neat	Crushed head	0
Atta colombica	At1322	SmallWorker	4	Neat	Crushed head	1
Atta colombica	At1322	SmallWorker	5	Neat	Crushed head	1
Atta colombica	At1322	SmallWorker	6	Neat	Crushed head	1
Atta colombica	At1303	SmallWorker	1	Neat	Crushed head	1
Atta colombica	At1303	SmallWorker	2	Neat	Crushed head	1
Atta colombica	At1303	SmallWorker	3	Neat	Crushed head	0
Atta colombica	At1303	SmallWorker	4	Neat	Crushed head	0
Atta colombica	At1303	SmallWorker	5	Neat	Crushed head	1
Atta colombica	At1303	SmallWorker	6	Neat	Crushed head	1
Atta colombica	At1306	SmallWorker	1	Neat	Crushed head	1
Atta colombica	At1306	SmallWorker	2	Neat	Crushed head	1
Atta colombica	At1306	SmallWorker	3	Neat	Crushed head	1
Atta colombica	At1306	SmallWorker	4	Neat	Crushed head	0
Atta colombica	At1306	SmallWorker	5	Neat	Crushed head	1
Atta colombica	At1306	SmallWorker	6	Neat	Crushed head	1
Atta colombica	At1308	SmallWorker	1	Neat	water	1
Atta colombica	At1308	SmallWorker	2	Neat	water	0
Atta colombica	At1308	SmallWorker	3	Neat	water	0
Atta colombica	At1308	SmallWorker	4	Neat	water	0
Atta colombica	At1308	SmallWorker	5	Neat	water	0
Atta colombica	At1308	SmallWorker	6	Neat	water	0
Atta colombica	At1319	SmallWorker	1	Neat	water	0
Atta colombica	At1319	SmallWorker	2	Neat	water	1
Atta colombica	At1319	SmallWorker	3	Neat	water	0
Atta colombica	At1319	SmallWorker	4	Neat	water	0
Atta colombica	At1319	SmallWorker	5	Neat	water	0
Atta colombica	At1319	SmallWorker	6	Neat	water	0
Atta colombica	At1322	SmallWorker	1	Neat	water	0
Atta colombica	At1322	SmallWorker	2	Neat	water	0
Atta colombica	At1322	SmallWorker	3	Neat	water	0
Atta colombica	At1322	SmallWorker	4	Neat	water	0
Atta colombica	At1322	SmallWorker	5	Neat	water	0
Atta colombica	At1322	SmallWorker	6	Neat	water	0
Atta colombica	At1303	SmallWorker	1	Neat	water	0
Atta colombica	At1303	SmallWorker	2	Neat	water	0
Atta colombica	At1303	SmallWorker	3	Neat	water	0
Atta colombica	At1303	SmallWorker	4	Neat	water	0
Atta colombica	At1303	SmallWorker	5	Neat	water	0
Atta colombica	At1303	SmallWorker	6	Neat	water	0
Atta colombica	At1306	SmallWorker	1	Neat	water	0
Atta colombica	At1306	SmallWorker	2	Neat	water	0
Atta colombica	At1306	SmallWorker	3	Neat	water	0
Atta colombica	At1306	SmallWorker	4	Neat	water	0
Atta colombica	At1306	SmallWorker	5	Neat	water	0
Atta colombica	At1306	SmallWorker	6	Neat	water	0
Atta colombica	At1308	SmallWorker	1	Neat	4-methyl-3-heptanone	1
Atta colombica	At1308	SmallWorker	2	Neat	4-methyl-3-heptanone	0
Atta colombica	At1308	SmallWorker	3	Neat	4-methyl-3-heptanone	1
Atta colombica	At1308	SmallWorker	4	Neat	4-methyl-3-heptanone	0
Atta colombica	At1308	SmallWorker	5	Neat	4-methyl-3-heptanone	1
Atta colombica	At1308	SmallWorker	6	Neat	4-methyl-3-heptanone	1
Atta colombica	At1319	SmallWorker	1	Neat	4-methyl-3-heptanone	0
Atta colombica	At1319	SmallWorker	2	Neat	4-methyl-3-heptanone	0
Atta colombica	At1319	SmallWorker	3	Neat	4-methyl-3-heptanone	1
Atta colombica	At1319	SmallWorker	4	Neat	4-methyl-3-heptanone	1
Atta colombica	At1319	SmallWorker	5	Neat	4-methyl-3-heptanone	1
Atta colombica	At1319	SmallWorker	6	Neat	4-methyl-3-heptanone	1
Atta colombica	At1322	SmallWorker	1	Neat	4-methyl-3-heptanone	0
Atta colombica	At1322	SmallWorker	2	Neat	4-methyl-3-heptanone	1
Atta colombica	At1322	SmallWorker	3	Neat	4-methyl-3-heptanone	1
Atta colombica	At1322	SmallWorker	4	Neat	4-methyl-3-heptanone	1
Atta colombica	At1322	SmallWorker	5	Neat	4-methyl-3-heptanone	1
Atta colombica	At1322	SmallWorker	6	Neat	4-methyl-3-heptanone	0
Atta colombica	At1303	SmallWorker	1	Neat	4-methyl-3-heptanone	1
Atta colombica	At1303	SmallWorker	2	Neat	4-methyl-3-heptanone	1
Atta colombica	At1303	SmallWorker	3	Neat	4-methyl-3-heptanone	1
Atta colombica	At1303	SmallWorker	4	Neat	4-methyl-3-heptanone	0
Atta colombica	At1303	SmallWorker	5	Neat	4-methyl-3-heptanone	0
Atta colombica	At1303	SmallWorker	6	Neat	4-methyl-3-heptanone	0
Atta colombica	At1306	SmallWorker	1	Neat	4-methyl-3-heptanone	0
Atta colombica	At1306	SmallWorker	2	Neat	4-methyl-3-heptanone	1
Atta colombica	At1306	SmallWorker	3	Neat	4-methyl-3-heptanone	1
Atta colombica	At1306	SmallWorker	4	Neat	4-methyl-3-heptanone	0
Atta colombica	At1306	SmallWorker	5	Neat	4-methyl-3-heptanone	0
Atta colombica	At1306	SmallWorker	6	Neat	4-methyl-3-heptanone	0
Atta colombica	At1308	SmallWorker	1	Neat	4-methyl-3-heptanol	1
Atta colombica	At1308	SmallWorker	2	Neat	4-methyl-3-heptanol	0
Atta colombica	At1308	SmallWorker	3	Neat	4-methyl-3-heptanol	0
Atta colombica	At1308	SmallWorker	4	Neat	4-methyl-3-heptanol	0
Atta colombica	At1308	SmallWorker	5	Neat	4-methyl-3-heptanol	1
Atta colombica	At1308	SmallWorker	6	Neat	4-methyl-3-heptanol	1
Atta colombica	At1319	SmallWorker	1	Neat	4-methyl-3-heptanol	1
Atta colombica	At1319	SmallWorker	2	Neat	4-methyl-3-heptanol	0
Atta colombica	At1319	SmallWorker	3	Neat	4-methyl-3-heptanol	1
Atta colombica	At1319	SmallWorker	4	Neat	4-methyl-3-heptanol	1
Atta colombica	At1319	SmallWorker	5	Neat	4-methyl-3-heptanol	1
Atta colombica	At1319	SmallWorker	6	Neat	4-methyl-3-heptanol	0
Atta colombica	At1322	SmallWorker	1	Neat	4-methyl-3-heptanol	0
Atta colombica	At1322	SmallWorker	2	Neat	4-methyl-3-heptanol	1
Atta colombica	At1322	SmallWorker	3	Neat	4-methyl-3-heptanol	0
Atta colombica	At1322	SmallWorker	4	Neat	4-methyl-3-heptanol	1
Atta colombica	At1322	SmallWorker	5	Neat	4-methyl-3-heptanol	0
Atta colombica	At1322	SmallWorker	6	Neat	4-methyl-3-heptanol	0
Atta colombica	At1303	SmallWorker	1	Neat	4-methyl-3-heptanol	0
Atta colombica	At1303	SmallWorker	2	Neat	4-methyl-3-heptanol	0
Atta colombica	At1303	SmallWorker	3	Neat	4-methyl-3-heptanol	0
Atta colombica	At1303	SmallWorker	4	Neat	4-methyl-3-heptanol	1
Atta colombica	At1303	SmallWorker	5	Neat	4-methyl-3-heptanol	1
Atta colombica	At1303	SmallWorker	6	Neat	4-methyl-3-heptanol	1
Atta colombica	At1306	SmallWorker	1	Neat	4-methyl-3-heptanol	0
Atta colombica	At1306	SmallWorker	2	Neat	4-methyl-3-heptanol	0
Atta colombica	At1306	SmallWorker	3	Neat	4-methyl-3-heptanol	0
Atta colombica	At1306	SmallWorker	4	Neat	4-methyl-3-heptanol	0
Atta colombica	At1306	SmallWorker	5	Neat	4-methyl-3-heptanol	1
Atta colombica	At1306	SmallWorker	6	Neat	4-methyl-3-heptanol	1
Atta colombica	At1308	SmallWorker	1	Neat	3-octanone	0
Atta colombica	At1308	SmallWorker	2	Neat	3-octanone	0
Atta colombica	At1308	SmallWorker	3	Neat	3-octanone	0
Atta colombica	At1308	SmallWorker	4	Neat	3-octanone	0
Atta colombica	At1308	SmallWorker	5	Neat	3-octanone	1
Atta colombica	At1308	SmallWorker	6	Neat	3-octanone	1
Atta colombica	At1319	SmallWorker	1	Neat	3-octanone	1
Atta colombica	At1319	SmallWorker	2	Neat	3-octanone	0
Atta colombica	At1319	SmallWorker	3	Neat	3-octanone	1
Atta colombica	At1319	SmallWorker	4	Neat	3-octanone	0
Atta colombica	At1319	SmallWorker	5	Neat	3-octanone	0
Atta colombica	At1319	SmallWorker	6	Neat	3-octanone	1
Atta colombica	At1322	SmallWorker	1	Neat	3-octanone	0
Atta colombica	At1322	SmallWorker	2	Neat	3-octanone	1
Atta colombica	At1322	SmallWorker	3	Neat	3-octanone	0
Atta colombica	At1322	SmallWorker	4	Neat	3-octanone	1
Atta colombica	At1322	SmallWorker	5	Neat	3-octanone	0
Atta colombica	At1322	SmallWorker	6	Neat	3-octanone	0
Atta colombica	At1303	SmallWorker	1	Neat	3-octanone	0
Atta colombica	At1303	SmallWorker	2	Neat	3-octanone	0
Atta colombica	At1303	SmallWorker	3	Neat	3-octanone	0
Atta colombica	At1303	SmallWorker	4	Neat	3-octanone	0
Atta colombica	At1303	SmallWorker	5	Neat	3-octanone	1
Atta colombica	At1303	SmallWorker	6	Neat	3-octanone	1
Atta colombica	At1306	SmallWorker	1	Neat	3-octanone	0
Atta colombica	At1306	SmallWorker	2	Neat	3-octanone	1
Atta colombica	At1306	SmallWorker	3	Neat	3-octanone	1
Atta colombica	At1306	SmallWorker	4	Neat	3-octanone	0
Atta colombica	At1306	SmallWorker	5	Neat	3-octanone	0
Atta colombica	At1306	SmallWorker	6	Neat	3-octanone	0
Atta colombica	At1308	SmallWorker	1	Neat	2-heptanone	1
Atta colombica	At1308	SmallWorker	2	Neat	2-heptanone	1
Atta colombica	At1308	SmallWorker	3	Neat	2-heptanone	0
Atta colombica	At1308	SmallWorker	4	Neat	2-heptanone	0
Atta colombica	At1308	SmallWorker	5	Neat	2-heptanone	1
Atta colombica	At1308	SmallWorker	6	Neat	2-heptanone	1
Atta colombica	At1319	SmallWorker	1	Neat	2-heptanone	0
Atta colombica	At1319	SmallWorker	2	Neat	2-heptanone	1
Atta colombica	At1319	SmallWorker	3	Neat	2-heptanone	1
Atta colombica	At1319	SmallWorker	4	Neat	2-heptanone	0
Atta colombica	At1319	SmallWorker	5	Neat	2-heptanone	0
Atta colombica	At1319	SmallWorker	6	Neat	2-heptanone	1
Atta colombica	At1322	SmallWorker	1	Neat	2-heptanone	0
Atta colombica	At1322	SmallWorker	2	Neat	2-heptanone	0
Atta colombica	At1322	SmallWorker	3	Neat	2-heptanone	1
Atta colombica	At1322	SmallWorker	4	Neat	2-heptanone	0
Atta colombica	At1322	SmallWorker	5	Neat	2-heptanone	0
Atta colombica	At1322	SmallWorker	6	Neat	2-heptanone	0
Atta colombica	At1303	SmallWorker	1	Neat	2-heptanone	0
Atta colombica	At1303	SmallWorker	2	Neat	2-heptanone	1
Atta colombica	At1303	SmallWorker	3	Neat	2-heptanone	1
Atta colombica	At1303	SmallWorker	4	Neat	2-heptanone	0
Atta colombica	At1303	SmallWorker	5	Neat	2-heptanone	0
Atta colombica	At1303	SmallWorker	6	Neat	2-heptanone	0
Atta colombica	At1306	SmallWorker	1	Neat	2-heptanone	0
Atta colombica	At1306	SmallWorker	2	Neat	2-heptanone	0
Atta colombica	At1306	SmallWorker	3	Neat	2-heptanone	0
Atta colombica	At1306	SmallWorker	4	Neat	2-heptanone	0
Atta colombica	At1306	SmallWorker	5	Neat	2-heptanone	0
Atta colombica	At1306	SmallWorker	6	Neat	2-heptanone	0
Atta colombica	At1308	SmallWorker	1	Neat	2-ethyl-hexanol	1
Atta colombica	At1308	SmallWorker	2	Neat	2-ethyl-hexanol	0
Atta colombica	At1308	SmallWorker	3	Neat	2-ethyl-hexanol	0
Atta colombica	At1308	SmallWorker	4	Neat	2-ethyl-hexanol	1
Atta colombica	At1308	SmallWorker	5	Neat	2-ethyl-hexanol	0
Atta colombica	At1308	SmallWorker	6	Neat	2-ethyl-hexanol	0
Atta colombica	At1319	SmallWorker	1	Neat	2-ethyl-hexanol	1
Atta colombica	At1319	SmallWorker	2	Neat	2-ethyl-hexanol	0
Atta colombica	At1319	SmallWorker	3	Neat	2-ethyl-hexanol	0
Atta colombica	At1319	SmallWorker	4	Neat	2-ethyl-hexanol	1
Atta colombica	At1319	SmallWorker	5	Neat	2-ethyl-hexanol	0
Atta colombica	At1319	SmallWorker	6	Neat	2-ethyl-hexanol	0
Atta colombica	At1322	SmallWorker	1	Neat	2-ethyl-hexanol	0
Atta colombica	At1322	SmallWorker	2	Neat	2-ethyl-hexanol	0
Atta colombica	At1322	SmallWorker	3	Neat	2-ethyl-hexanol	1
Atta colombica	At1322	SmallWorker	4	Neat	2-ethyl-hexanol	1
Atta colombica	At1322	SmallWorker	5	Neat	2-ethyl-hexanol	0
Atta colombica	At1322	SmallWorker	6	Neat	2-ethyl-hexanol	0
Atta colombica	At1303	SmallWorker	1	Neat	2-ethyl-hexanol	0
Atta colombica	At1303	SmallWorker	2	Neat	2-ethyl-hexanol	1
Atta colombica	At1303	SmallWorker	3	Neat	2-ethyl-hexanol	1
Atta colombica	At1303	SmallWorker	4	Neat	2-ethyl-hexanol	0
Atta colombica	At1303	SmallWorker	5	Neat	2-ethyl-hexanol	0
Atta colombica	At1303	SmallWorker	6	Neat	2-ethyl-hexanol	0
Atta colombica	At1306	SmallWorker	1	Neat	2-ethyl-hexanol	0
Atta colombica	At1306	SmallWorker	2	Neat	2-ethyl-hexanol	0
Atta colombica	At1306	SmallWorker	3	Neat	2-ethyl-hexanol	0
Atta colombica	At1306	SmallWorker	4	Neat	2-ethyl-hexanol	0
Atta colombica	At1306	SmallWorker	5	Neat	2-ethyl-hexanol	0
Atta colombica	At1306	SmallWorker	6	Neat	2-ethyl-hexanol	1
Atta colombica	At1308	SmallWorker	1	Neat	nonane	1
Atta colombica	At1308	SmallWorker	2	Neat	nonane	0
Atta colombica	At1308	SmallWorker	3	Neat	nonane	1
Atta colombica	At1308	SmallWorker	4	Neat	nonane	0
Atta colombica	At1308	SmallWorker	5	Neat	nonane	0
Atta colombica	At1308	SmallWorker	6	Neat	nonane	0
Atta colombica	At1319	SmallWorker	1	Neat	nonane	1
Atta colombica	At1319	SmallWorker	2	Neat	nonane	0
Atta colombica	At1319	SmallWorker	3	Neat	nonane	0
Atta colombica	At1319	SmallWorker	4	Neat	nonane	0
Atta colombica	At1319	SmallWorker	5	Neat	nonane	1
Atta colombica	At1319	SmallWorker	6	Neat	nonane	0
Atta colombica	At1322	SmallWorker	1	Neat	nonane	1
Atta colombica	At1322	SmallWorker	2	Neat	nonane	0
Atta colombica	At1322	SmallWorker	3	Neat	nonane	1
Atta colombica	At1322	SmallWorker	4	Neat	nonane	1
Atta colombica	At1322	SmallWorker	5	Neat	nonane	0
Atta colombica	At1322	SmallWorker	6	Neat	nonane	0
Atta colombica	At1303	SmallWorker	1	Neat	nonane	0
Atta colombica	At1303	SmallWorker	2	Neat	nonane	0
Atta colombica	At1303	SmallWorker	3	Neat	nonane	0
Atta colombica	At1303	SmallWorker	4	Neat	nonane	0
Atta colombica	At1303	SmallWorker	5	Neat	nonane	1
Atta colombica	At1303	SmallWorker	6	Neat	nonane	0
Atta colombica	At1306	SmallWorker	1	Neat	nonane	0
Atta colombica	At1306	SmallWorker	2	Neat	nonane	0
Atta colombica	At1306	SmallWorker	3	Neat	nonane	0
Atta colombica	At1306	SmallWorker	4	Neat	nonane	0
Atta colombica	At1306	SmallWorker	5	Neat	nonane	1
Atta colombica	At1306	SmallWorker	6	Neat	nonane	0

## Sheet: NeatCompoundsAcro
Species	Colony	Size	Individual	Concentration	Chemical	MOR
Acromyrmex echinatior	Ae1102	LargeWorker	1	Neat	Crushed head	1
Acromyrmex echinatior	Ae1102	LargeWorker	2	Neat	Crushed head	0
Acromyrmex echinatior	Ae1102	LargeWorker	3	Neat	Crushed head	1
Acromyrmex echinatior	Ae1102	LargeWorker	4	Neat	Crushed head	0
Acromyrmex echinatior	Ae1102	LargeWorker	5	Neat	Crushed head	0
Acromyrmex echinatior	Ae1102	LargeWorker	6	Neat	Crushed head	1
Acromyrmex echinatior	Ae603	LargeWorker	1	Neat	Crushed head	1
Acromyrmex echinatior	Ae603	LargeWorker	2	Neat	Crushed head	1
Acromyrmex echinatior	Ae603	LargeWorker	3	Neat	Crushed head	1
Acromyrmex echinatior	Ae603	LargeWorker	4	Neat	Crushed head	0
Acromyrmex echinatior	Ae603	LargeWorker	5	Neat	Crushed head	1
Acromyrmex echinatior	Ae603	LargeWorker	6	Neat	Crushed head	1
Acromyrmex echinatior	Ae088	LargeWorker	1	Neat	Crushed head	0
Acromyrmex echinatior	Ae088	LargeWorker	2	Neat	Crushed head	1
Acromyrmex echinatior	Ae088	LargeWorker	3	Neat	Crushed head	1
Acromyrmex echinatior	Ae088	LargeWorker	4	Neat	Crushed head	1
Acromyrmex echinatior	Ae088	LargeWorker	5	Neat	Crushed head	0
Acromyrmex echinatior	Ae088	LargeWorker	6	Neat	Crushed head	1
Acromyrmex echinatior	Ae1105	LargeWorker	1	Neat	Crushed head	0
Acromyrmex echinatior	Ae1105	LargeWorker	2	Neat	Crushed head	0
Acromyrmex echinatior	Ae1105	LargeWorker	3	Neat	Crushed head	1
Acromyrmex echinatior	Ae1105	LargeWorker	4	Neat	Crushed head	1
Acromyrmex echinatior	Ae1105	LargeWorker	5	Neat	Crushed head	1
Acromyrmex echinatior	Ae1105	LargeWorker	6	Neat	Crushed head	1
Acromyrmex echinatior	Ae399	LargeWorker	1	Neat	Crushed head	1
Acromyrmex echinatior	Ae399	LargeWorker	2	Neat	Crushed head	1
Acromyrmex echinatior	Ae399	LargeWorker	3	Neat	Crushed head	1
Acromyrmex echinatior	Ae399	LargeWorker	4	Neat	Crushed head	1
Acromyrmex echinatior	Ae399	LargeWorker	5	Neat	Crushed head	1
Acromyrmex echinatior	Ae399	LargeWorker	6	Neat	Crushed head	1
Acromyrmex echinatior	Ae1102	LargeWorker	1	Neat	3-octanone	0
Acromyrmex echinatior	Ae1102	LargeWorker	2	Neat	3-octanone	0
Acromyrmex echinatior	Ae1102	LargeWorker	3	Neat	3-octanone	0
Acromyrmex echinatior	Ae1102	LargeWorker	4	Neat	3-octanone	1
Acromyrmex echinatior	Ae1102	LargeWorker	5	Neat	3-octanone	0
Acromyrmex echinatior	Ae1102	LargeWorker	6	Neat	3-octanone	0
Acromyrmex echinatior	Ae603	LargeWorker	1	Neat	3-octanone	1
Acromyrmex echinatior	Ae603	LargeWorker	2	Neat	3-octanone	0
Acromyrmex echinatior	Ae603	LargeWorker	3	Neat	3-octanone	1
Acromyrmex echinatior	Ae603	LargeWorker	4	Neat	3-octanone	0
Acromyrmex echinatior	Ae603	LargeWorker	5	Neat	3-octanone	1
Acromyrmex echinatior	Ae603	LargeWorker	6	Neat	3-octanone	0
Acromyrmex echinatior	Ae088	LargeWorker	1	Neat	3-octanone	0
Acromyrmex echinatior	Ae088	LargeWorker	2	Neat	3-octanone	0
Acromyrmex echinatior	Ae088	LargeWorker	3	Neat	3-octanone	0
Acromyrmex echinatior	Ae088	LargeWorker	4	Neat	3-octanone	0
Acromyrmex echinatior	Ae088	LargeWorker	5	Neat	3-octanone	0
Acromyrmex echinatior	Ae088	LargeWorker	6	Neat	3-octanone	1
Acromyrmex echinatior	Ae1105	LargeWorker	1	Neat	3-octanone	0
Acromyrmex echinatior	Ae1105	LargeWorker	2	Neat	3-octanone	0
Acromyrmex echinatior	Ae1105	LargeWorker	3	Neat	3-octanone	0
Acromyrmex echinatior	Ae1105	LargeWorker	4	Neat	3-octanone	0
Acromyrmex echinatior	Ae1105	LargeWorker	5	Neat	3-octanone	1
Acromyrmex echinatior	Ae1105	LargeWorker	6	Neat	3-octanone	0
Acromyrmex echinatior	Ae399	LargeWorker	1	Neat	3-octanone	0
Acromyrmex echinatior	Ae399	LargeWorker	2	Neat	3-octanone	1
Acromyrmex echinatior	Ae399	LargeWorker	3	Neat	3-octanone	1
Acromyrmex echinatior	Ae399	LargeWorker	4	Neat	3-octanone	1
Acromyrmex echinatior	Ae399	LargeWorker	5	Neat	3-octanone	1
Acromyrmex echinatior	Ae399	LargeWorker	6	Neat	3-octanone	0
Acromyrmex echinatior	Ae1102	LargeWorker	1	Neat	3-octanol	0
Acromyrmex echinatior	Ae1102	LargeWorker	2	Neat	3-octanol	0
Acromyrmex echinatior	Ae1102	LargeWorker	3	Neat	3-octanol	0
Acromyrmex echinatior	Ae1102	LargeWorker	4	Neat	3-octanol	1
Acromyrmex echinatior	Ae1102	LargeWorker	5	Neat	3-octanol	0
Acromyrmex echinatior	Ae1102	LargeWorker	6	Neat	3-octanol	0
Acromyrmex echinatior	Ae603	LargeWorker	1	Neat	3-octanol	1
Acromyrmex echinatior	Ae603	LargeWorker	2	Neat	3-octanol	0
Acromyrmex echinatior	Ae603	LargeWorker	3	Neat	3-octanol	1
Acromyrmex echinatior	Ae603	LargeWorker	4	Neat	3-octanol	1
Acromyrmex echinatior	Ae603	LargeWorker	5	Neat	3-octanol	1
Acromyrmex echinatior	Ae603	LargeWorker	6	Neat	3-octanol	1
Acromyrmex echinatior	Ae088	LargeWorker	1	Neat	3-octanol	0
Acromyrmex echinatior	Ae088	LargeWorker	2	Neat	3-octanol	1
Acromyrmex echinatior	Ae088	LargeWorker	3	Neat	3-octanol	0
Acromyrmex echinatior	Ae088	LargeWorker	4	Neat	3-octanol	0
Acromyrmex echinatior	Ae088	LargeWorker	5	Neat	3-octanol	0
Acromyrmex echinatior	Ae088	LargeWorker	6	Neat	3-octanol	1
Acromyrmex echinatior	Ae1105	LargeWorker	1	Neat	3-octanol	0
Acromyrmex echinatior	Ae1105	LargeWorker	2	Neat	3-octanol	0
Acromyrmex echinatior	Ae1105	LargeWorker	3	Neat	3-octanol	1
Acromyrmex echinatior	Ae1105	LargeWorker	4	Neat	3-octanol	0
Acromyrmex echinatior	Ae1105	LargeWorker	5	Neat	3-octanol	0
Acromyrmex echinatior	Ae1105	LargeWorker	6	Neat	3-octanol	0
Acromyrmex echinatior	Ae399	LargeWorker	1	Neat	3-octanol	1
Acromyrmex echinatior	Ae399	LargeWorker	2	Neat	3-octanol	0
Acromyrmex echinatior	Ae399	LargeWorker	3	Neat	3-octanol	0
Acromyrmex echinatior	Ae399	LargeWorker	4	Neat	3-octanol	1
Acromyrmex echinatior	Ae399	LargeWorker	5	Neat	3-octanol	1
Acromyrmex echinatior	Ae399	LargeWorker	6	Neat	3-octanol	0
Acromyrmex echinatior	Ae1102	LargeWorker	1	Neat	2-nonanone	0
Acromyrmex echinatior	Ae1102	LargeWorker	2	Neat	2-nonanone	0
Acromyrmex echinatior	Ae1102	LargeWorker	3	Neat	2-nonanone	0
Acromyrmex echinatior	Ae1102	LargeWorker	4	Neat	2-nonanone	1
Acromyrmex echinatior	Ae1102	LargeWorker	5	Neat	2-nonanone	0
Acromyrmex echinatior	Ae1102	LargeWorker	6	Neat	2-nonanone	0
Acromyrmex echinatior	Ae603	LargeWorker	1	Neat	2-nonanone	1
Acromyrmex echinatior	Ae603	LargeWorker	2	Neat	2-nonanone	0
Acromyrmex echinatior	Ae603	LargeWorker	3	Neat	2-nonanone	1
Acromyrmex echinatior	Ae603	LargeWorker	4	Neat	2-nonanone	1
Acromyrmex echinatior	Ae603	LargeWorker	5	Neat	2-nonanone	0
Acromyrmex echinatior	Ae603	LargeWorker	6	Neat	2-nonanone	0
Acromyrmex echinatior	Ae088	LargeWorker	1	Neat	2-nonanone	0
Acromyrmex echinatior	Ae088	LargeWorker	2	Neat	2-nonanone	0
Acromyrmex echinatior	Ae088	LargeWorker	3	Neat	2-nonanone	0
Acromyrmex echinatior	Ae088	LargeWorker	4	Neat	2-nonanone	1
Acromyrmex echinatior	Ae088	LargeWorker	5	Neat	2-nonanone	0
Acromyrmex echinatior	Ae088	LargeWorker	6	Neat	2-nonanone	1
Acromyrmex echinatior	Ae1105	LargeWorker	1	Neat	2-nonanone	0
Acromyrmex echinatior	Ae1105	LargeWorker	2	Neat	2-nonanone	0
Acromyrmex echinatior	Ae1105	LargeWorker	3	Neat	2-nonanone	0
Acromyrmex echinatior	Ae1105	LargeWorker	4	Neat	2-nonanone	0
Acromyrmex echinatior	Ae1105	LargeWorker	5	Neat	2-nonanone	0
Acromyrmex echinatior	Ae1105	LargeWorker	6	Neat	2-nonanone	0
Acromyrmex echinatior	Ae399	LargeWorker	1	Neat	2-nonanone	1
Acromyrmex echinatior	Ae399	LargeWorker	2	Neat	2-nonanone	0
Acromyrmex echinatior	Ae399	LargeWorker	3	Neat	2-nonanone	0
Acromyrmex echinatior	Ae399	LargeWorker	4	Neat	2-nonanone	0
Acromyrmex echinatior	Ae399	LargeWorker	5	Neat	2-nonanone	0
Acromyrmex echinatior	Ae399	LargeWorker	6	Neat	2-nonanone	0
Acromyrmex echinatior	Ae1102	LargeWorker	1	Neat	2-undecanone	0
Acromyrmex echinatior	Ae1102	LargeWorker	2	Neat	2-undecanone	0
Acromyrmex echinatior	Ae1102	LargeWorker	3	Neat	2-undecanone	0
Acromyrmex echinatior	Ae1102	LargeWorker	4	Neat	2-undecanone	1
Acromyrmex echinatior	Ae1102	LargeWorker	5	Neat	2-undecanone	0
Acromyrmex echinatior	Ae1102	LargeWorker	6	Neat	2-undecanone	0
Acromyrmex echinatior	Ae603	LargeWorker	1	Neat	2-undecanone	0
Acromyrmex echinatior	Ae603	LargeWorker	2	Neat	2-undecanone	0
Acromyrmex echinatior	Ae603	LargeWorker	3	Neat	2-undecanone	0
Acromyrmex echinatior	Ae603	LargeWorker	4	Neat	2-undecanone	0
Acromyrmex echinatior	Ae603	LargeWorker	5	Neat	2-undecanone	1
Acromyrmex echinatior	Ae603	LargeWorker	6	Neat	2-undecanone	0
Acromyrmex echinatior	Ae088	LargeWorker	1	Neat	2-undecanone	0
Acromyrmex echinatior	Ae088	LargeWorker	2	Neat	2-undecanone	0
Acromyrmex echinatior	Ae088	LargeWorker	3	Neat	2-undecanone	0
Acromyrmex echinatior	Ae088	LargeWorker	4	Neat	2-undecanone	1
Acromyrmex echinatior	Ae088	LargeWorker	5	Neat	2-undecanone	0
Acromyrmex echinatior	Ae088	LargeWorker	6	Neat	2-undecanone	1
Acromyrmex echinatior	Ae1105	LargeWorker	1	Neat	2-undecanone	0
Acromyrmex echinatior	Ae1105	LargeWorker	2	Neat	2-undecanone	0
Acromyrmex echinatior	Ae1105	LargeWorker	3	Neat	2-undecanone	0
Acromyrmex echinatior	Ae1105	LargeWorker	4	Neat	2-undecanone	0
Acromyrmex echinatior	Ae1105	LargeWorker	5	Neat	2-undecanone	1
Acromyrmex echinatior	Ae1105	LargeWorker	6	Neat	2-undecanone	0
Acromyrmex echinatior	Ae399	LargeWorker	1	Neat	2-undecanone	0
Acromyrmex echinatior	Ae399	LargeWorker	2	Neat	2-undecanone	0
Acromyrmex echinatior	Ae399	LargeWorker	3	Neat	2-undecanone	0
Acromyrmex echinatior	Ae399	LargeWorker	4	Neat	2-undecanone	0
Acromyrmex echinatior	Ae399	LargeWorker	5	Neat	2-undecanone	0
Acromyrmex echinatior	Ae399	LargeWorker	6	Neat	2-undecanone	0
Acromyrmex echinatior	Ae1102	LargeWorker	1	Neat	2-heptanone	0
Acromyrmex echinatior	Ae1102	LargeWorker	2	Neat	2-heptanone	0
Acromyrmex echinatior	Ae1102	LargeWorker	3	Neat	2-heptanone	0
Acromyrmex echinatior	Ae1102	LargeWorker	4	Neat	2-heptanone	0
Acromyrmex echinatior	Ae1102	LargeWorker	5	Neat	2-heptanone	0
Acromyrmex echinatior	Ae1102	LargeWorker	6	Neat	2-heptanone	0
Acromyrmex echinatior	Ae603	LargeWorker	1	Neat	2-heptanone	1
Acromyrmex echinatior	Ae603	LargeWorker	2	Neat	2-heptanone	0
Acromyrmex echinatior	Ae603	LargeWorker	3	Neat	2-heptanone	1
Acromyrmex echinatior	Ae603	LargeWorker	4	Neat	2-heptanone	0
Acromyrmex echinatior	Ae603	LargeWorker	5	Neat	2-heptanone	1
Acromyrmex echinatior	Ae603	LargeWorker	6	Neat	2-heptanone	0
Acromyrmex echinatior	Ae088	LargeWorker	1	Neat	2-heptanone	0
Acromyrmex echinatior	Ae088	LargeWorker	2	Neat	2-heptanone	0
Acromyrmex echinatior	Ae088	LargeWorker	3	Neat	2-heptanone	0
Acromyrmex echinatior	Ae088	LargeWorker	4	Neat	2-heptanone	1
Acromyrmex echinatior	Ae088	LargeWorker	5	Neat	2-heptanone	0
Acromyrmex echinatior	Ae088	LargeWorker	6	Neat	2-heptanone	1
Acromyrmex echinatior	Ae1105	LargeWorker	1	Neat	2-heptanone	0
Acromyrmex echinatior	Ae1105	LargeWorker	2	Neat	2-heptanone	0
Acromyrmex echinatior	Ae1105	LargeWorker	3	Neat	2-heptanone	0
Acromyrmex echinatior	Ae1105	LargeWorker	4	Neat	2-heptanone	0
Acromyrmex echinatior	Ae1105	LargeWorker	5	Neat	2-heptanone	0
Acromyrmex echinatior	Ae1105	LargeWorker	6	Neat	2-heptanone	0
Acromyrmex echinatior	Ae399	LargeWorker	1	Neat	2-heptanone	1
Acromyrmex echinatior	Ae399	LargeWorker	2	Neat	2-heptanone	0
Acromyrmex echinatior	Ae399	LargeWorker	3	Neat	2-heptanone	0
Acromyrmex echinatior	Ae399	LargeWorker	4	Neat	2-heptanone	0
Acromyrmex echinatior	Ae399	LargeWorker	5	Neat	2-heptanone	0
Acromyrmex echinatior	Ae399	LargeWorker	6	Neat	2-heptanone	0
Acromyrmex echinatior	Ae1102	LargeWorker	1	Neat	2-ethyl-hexanol	0
Acromyrmex echinatior	Ae1102	LargeWorker	2	Neat	2-ethyl-hexanol	0
Acromyrmex echinatior	Ae1102	LargeWorker	3	Neat	2-ethyl-hexanol	1
Acromyrmex echinatior	Ae1102	LargeWorker	4	Neat	2-ethyl-hexanol	0
Acromyrmex echinatior	Ae1102	LargeWorker	5	Neat	2-ethyl-hexanol	0
Acromyrmex echinatior	Ae1102	LargeWorker	6	Neat	2-ethyl-hexanol	0
Acromyrmex echinatior	Ae603	LargeWorker	1	Neat	2-ethyl-hexanol	1
Acromyrmex echinatior	Ae603	LargeWorker	2	Neat	2-ethyl-hexanol	0
Acromyrmex echinatior	Ae603	LargeWorker	3	Neat	2-ethyl-hexanol	1
Acromyrmex echinatior	Ae603	LargeWorker	4	Neat	2-ethyl-hexanol	1
Acromyrmex echinatior	Ae603	LargeWorker	5	Neat	2-ethyl-hexanol	1
Acromyrmex echinatior	Ae603	LargeWorker	6	Neat	2-ethyl-hexanol	0
Acromyrmex echinatior	Ae088	LargeWorker	1	Neat	2-ethyl-hexanol	0
Acromyrmex echinatior	Ae088	LargeWorker	2	Neat	2-ethyl-hexanol	0
Acromyrmex echinatior	Ae088	LargeWorker	3	Neat	2-ethyl-hexanol	1
Acromyrmex echinatior	Ae088	LargeWorker	4	Neat	2-ethyl-hexanol	0
Acromyrmex echinatior	Ae088	LargeWorker	5	Neat	2-ethyl-hexanol	0
Acromyrmex echinatior	Ae088	LargeWorker	6	Neat	2-ethyl-hexanol	1
Acromyrmex echinatior	Ae1105	LargeWorker	1	Neat	2-ethyl-hexanol	0
Acromyrmex echinatior	Ae1105	LargeWorker	2	Neat	2-ethyl-hexanol	0
Acromyrmex echinatior	Ae1105	LargeWorker	3	Neat	2-ethyl-hexanol	0
Acromyrmex echinatior	Ae1105	LargeWorker	4	Neat	2-ethyl-hexanol	0
Acromyrmex echinatior	Ae1105	LargeWorker	5	Neat	2-ethyl-hexanol	1
Acromyrmex echinatior	Ae1105	LargeWorker	6	Neat	2-ethyl-hexanol	0
Acromyrmex echinatior	Ae399	LargeWorker	1	Neat	2-ethyl-hexanol	0
Acromyrmex echinatior	Ae399	LargeWorker	2	Neat	2-ethyl-hexanol	0
Acromyrmex echinatior	Ae399	LargeWorker	3	Neat	2-ethyl-hexanol	1
Acromyrmex echinatior	Ae399	LargeWorker	4	Neat	2-ethyl-hexanol	0
Acromyrmex echinatior	Ae399	LargeWorker	5	Neat	2-ethyl-hexanol	0
Acromyrmex echinatior	Ae399	LargeWorker	6	Neat	2-ethyl-hexanol	0
Acromyrmex echinatior	Ae1102	LargeWorker	1	Neat	water	0
Acromyrmex echinatior	Ae1102	LargeWorker	2	Neat	water	0
Acromyrmex echinatior	Ae1102	LargeWorker	3	Neat	water	0
Acromyrmex echinatior	Ae1102	LargeWorker	4	Neat	water	0
Acromyrmex echinatior	Ae1102	LargeWorker	5	Neat	water	0
Acromyrmex echinatior	Ae1102	LargeWorker	6	Neat	water	0
Acromyrmex echinatior	Ae603	LargeWorker	1	Neat	water	0
Acromyrmex echinatior	Ae603	LargeWorker	2	Neat	water	0
Acromyrmex echinatior	Ae603	LargeWorker	3	Neat	water	0
Acromyrmex echinatior	Ae603	LargeWorker	4	Neat	water	0
Acromyrmex echinatior	Ae603	LargeWorker	5	Neat	water	0
Acromyrmex echinatior	Ae603	LargeWorker	6	Neat	water	0
Acromyrmex echinatior	Ae088	LargeWorker	1	Neat	water	0
Acromyrmex echinatior	Ae088	LargeWorker	2	Neat	water	0
Acromyrmex echinatior	Ae088	LargeWorker	3	Neat	water	0
Acromyrmex echinatior	Ae088	LargeWorker	4	Neat	water	0
Acromyrmex echinatior	Ae088	LargeWorker	5	Neat	water	0
Acromyrmex echinatior	Ae088	LargeWorker	6	Neat	water	0
Acromyrmex echinatior	Ae1105	LargeWorker	1	Neat	water	0
Acromyrmex echinatior	Ae1105	LargeWorker	2	Neat	water	0
Acromyrmex echinatior	Ae1105	LargeWorker	3	Neat	water	0
Acromyrmex echinatior	Ae1105	LargeWorker	4	Neat	water	0
Acromyrmex echinatior	Ae1105	LargeWorker	5	Neat	water	0
Acromyrmex echinatior	Ae1105	LargeWorker	6	Neat	water	0
Acromyrmex echinatior	Ae399	LargeWorker	1	Neat	water	0
Acromyrmex echinatior	Ae399	LargeWorker	2	Neat	water	0
Acromyrmex echinatior	Ae399	LargeWorker	3	Neat	water	0
Acromyrmex echinatior	Ae399	LargeWorker	4	Neat	water	0
Acromyrmex echinatior	Ae399	LargeWorker	5	Neat	water	0
Acromyrmex echinatior	Ae399	LargeWorker	6	Neat	water	0
Acromyrmex echinatior	Ae1102	LargeWorker	1	Neat	nonane	0
Acromyrmex echinatior	Ae1102	LargeWorker	2	Neat	nonane	0
Acromyrmex echinatior	Ae1102	LargeWorker	3	Neat	nonane	0
Acromyrmex echinatior	Ae1102	LargeWorker	4	Neat	nonane	0
Acromyrmex echinatior	Ae1102	LargeWorker	5	Neat	nonane	0
Acromyrmex echinatior	Ae1102	LargeWorker	6	Neat	nonane	0
Acromyrmex echinatior	Ae603	LargeWorker	1	Neat	nonane	1
Acromyrmex echinatior	Ae603	LargeWorker	2	Neat	nonane	1
Acromyrmex echinatior	Ae603	LargeWorker	3	Neat	nonane	1
Acromyrmex echinatior	Ae603	LargeWorker	4	Neat	nonane	0
Acromyrmex echinatior	Ae603	LargeWorker	5	Neat	nonane	0
Acromyrmex echinatior	Ae603	LargeWorker	6	Neat	nonane	0
Acromyrmex echinatior	Ae088	LargeWorker	1	Neat	nonane	0
Acromyrmex echinatior	Ae088	LargeWorker	2	Neat	nonane	0
Acromyrmex echinatior	Ae088	LargeWorker	3	Neat	nonane	1
Acromyrmex echinatior	Ae088	LargeWorker	4	Neat	nonane	0
Acromyrmex echinatior	Ae088	LargeWorker	5	Neat	nonane	0
Acromyrmex echinatior	Ae088	LargeWorker	6	Neat	nonane	0
Acromyrmex echinatior	Ae1105	LargeWorker	1	Neat	nonane	0
Acromyrmex echinatior	Ae1105	LargeWorker	2	Neat	nonane	0
Acromyrmex echinatior	Ae1105	LargeWorker	3	Neat	nonane	0
Acromyrmex echinatior	Ae1105	LargeWorker	4	Neat	nonane	0
Acromyrmex echinatior	Ae1105	LargeWorker	5	Neat	nonane	0
Acromyrmex echinatior	Ae1105	LargeWorker	6	Neat	nonane	0
Acromyrmex echinatior	Ae399	LargeWorker	1	Neat	nonane	0
Acromyrmex echinatior	Ae399	LargeWorker	2	Neat	nonane	0
Acromyrmex echinatior	Ae399	LargeWorker	3	Neat	nonane	0
Acromyrmex echinatior	Ae399	LargeWorker	4	Neat	nonane	0
Acromyrmex echinatior	Ae399	LargeWorker	5	Neat	nonane	0
Acromyrmex echinatior	Ae399	LargeWorker	6	Neat	nonane	0
Acromyrmex echinatior	Ae1102	SmallWorker	1	Neat	Crushed head	1
Acromyrmex echinatior	Ae1102	SmallWorker	2	Neat	Crushed head	1
Acromyrmex echinatior	Ae1102	SmallWorker	3	Neat	Crushed head	1
Acromyrmex echinatior	Ae1102	SmallWorker	4	Neat	Crushed head	0
Acromyrmex echinatior	Ae1102	SmallWorker	5	Neat	Crushed head	1
Acromyrmex echinatior	Ae1102	SmallWorker	6	Neat	Crushed head	0
Acromyrmex echinatior	Ae603	SmallWorker	1	Neat	Crushed head	1
Acromyrmex echinatior	Ae603	SmallWorker	2	Neat	Crushed head	1
Acromyrmex echinatior	Ae603	SmallWorker	3	Neat	Crushed head	0
Acromyrmex echinatior	Ae603	SmallWorker	4	Neat	Crushed head	1
Acromyrmex echinatior	Ae603	SmallWorker	5	Neat	Crushed head	1
Acromyrmex echinatior	Ae603	SmallWorker	6	Neat	Crushed head	1
Acromyrmex echinatior	Ae088	SmallWorker	1	Neat	Crushed head	1
Acromyrmex echinatior	Ae088	SmallWorker	2	Neat	Crushed head	0
Acromyrmex echinatior	Ae088	SmallWorker	3	Neat	Crushed head	1
Acromyrmex echinatior	Ae088	SmallWorker	4	Neat	Crushed head	1
Acromyrmex echinatior	Ae088	SmallWorker	5	Neat	Crushed head	0
Acromyrmex echinatior	Ae088	SmallWorker	6	Neat	Crushed head	0
Acromyrmex echinatior	Ae1105	SmallWorker	1	Neat	Crushed head	1
Acromyrmex echinatior	Ae1105	SmallWorker	2	Neat	Crushed head	1
Acromyrmex echinatior	Ae1105	SmallWorker	3	Neat	Crushed head	1
Acromyrmex echinatior	Ae1105	SmallWorker	4	Neat	Crushed head	1
Acromyrmex echinatior	Ae1105	SmallWorker	5	Neat	Crushed head	1
Acromyrmex echinatior	Ae1105	SmallWorker	6	Neat	Crushed head	0
Acromyrmex echinatior	Ae399	SmallWorker	1	Neat	Crushed head	0
Acromyrmex echinatior	Ae399	SmallWorker	2	Neat	Crushed head	1
Acromyrmex echinatior	Ae399	SmallWorker	3	Neat	Crushed head	0
Acromyrmex echinatior	Ae399	SmallWorker	4	Neat	Crushed head	1
Acromyrmex echinatior	Ae399	SmallWorker	5	Neat	Crushed head	0
Acromyrmex echinatior	Ae399	SmallWorker	6	Neat	Crushed head	1
Acromyrmex echinatior	Ae1102	SmallWorker	1	Neat	3-octanone	0
Acromyrmex echinatior	Ae1102	SmallWorker	2	Neat	3-octanone	0
Acromyrmex echinatior	Ae1102	SmallWorker	3	Neat	3-octanone	0
Acromyrmex echinatior	Ae1102	SmallWorker	4	Neat	3-octanone	0
Acromyrmex echinatior	Ae1102	SmallWorker	5	Neat	3-octanone	0
Acromyrmex echinatior	Ae1102	SmallWorker	6	Neat	3-octanone	0
Acromyrmex echinatior	Ae603	SmallWorker	1	Neat	3-octanone	1
Acromyrmex echinatior	Ae603	SmallWorker	2	Neat	3-octanone	1
Acromyrmex echinatior	Ae603	SmallWorker	3	Neat	3-octanone	0
Acromyrmex echinatior	Ae603	SmallWorker	4	Neat	3-octanone	0
Acromyrmex echinatior	Ae603	SmallWorker	5	Neat	3-octanone	1
Acromyrmex echinatior	Ae603	SmallWorker	6	Neat	3-octanone	1
Acromyrmex echinatior	Ae088	SmallWorker	1	Neat	3-octanone	0
Acromyrmex echinatior	Ae088	SmallWorker	2	Neat	3-octanone	0
Acromyrmex echinatior	Ae088	SmallWorker	3	Neat	3-octanone	0
Acromyrmex echinatior	Ae088	SmallWorker	4	Neat	3-octanone	1
Acromyrmex echinatior	Ae088	SmallWorker	5	Neat	3-octanone	0
Acromyrmex echinatior	Ae088	SmallWorker	6	Neat	3-octanone	0
Acromyrmex echinatior	Ae1105	SmallWorker	1	Neat	3-octanone	0
Acromyrmex echinatior	Ae1105	SmallWorker	2	Neat	3-octanone	0
Acromyrmex echinatior	Ae1105	SmallWorker	3	Neat	3-octanone	0
Acromyrmex echinatior	Ae1105	SmallWorker	4	Neat	3-octanone	0
Acromyrmex echinatior	Ae1105	SmallWorker	5	Neat	3-octanone	1
Acromyrmex echinatior	Ae1105	SmallWorker	6	Neat	3-octanone	0
Acromyrmex echinatior	Ae399	SmallWorker	1	Neat	3-octanone	0
Acromyrmex echinatior	Ae399	SmallWorker	2	Neat	3-octanone	1
Acromyrmex echinatior	Ae399	SmallWorker	3	Neat	3-octanone	0
Acromyrmex echinatior	Ae399	SmallWorker	4	Neat	3-octanone	0
Acromyrmex echinatior	Ae399	SmallWorker	5	Neat	3-octanone	0
Acromyrmex echinatior	Ae399	SmallWorker	6	Neat	3-octanone	0
Acromyrmex echinatior	Ae1102	SmallWorker	1	Neat	3-octanol	0
Acromyrmex echinatior	Ae1102	SmallWorker	2	Neat	3-octanol	1
Acromyrmex echinatior	Ae1102	SmallWorker	3	Neat	3-octanol	0
Acromyrmex echinatior	Ae1102	SmallWorker	4	Neat	3-octanol	0
Acromyrmex echinatior	Ae1102	SmallWorker	5	Neat	3-octanol	1
Acromyrmex echinatior	Ae1102	SmallWorker	6	Neat	3-octanol	0
Acromyrmex echinatior	Ae603	SmallWorker	1	Neat	3-octanol	1
Acromyrmex echinatior	Ae603	SmallWorker	2	Neat	3-octanol	1
Acromyrmex echinatior	Ae603	SmallWorker	3	Neat	3-octanol	1
Acromyrmex echinatior	Ae603	SmallWorker	4	Neat	3-octanol	1
Acromyrmex echinatior	Ae603	SmallWorker	5	Neat	3-octanol	1
Acromyrmex echinatior	Ae603	SmallWorker	6	Neat	3-octanol	1
Acromyrmex echinatior	Ae088	SmallWorker	1	Neat	3-octanol	0
Acromyrmex echinatior	Ae088	SmallWorker	2	Neat	3-octanol	0
Acromyrmex echinatior	Ae088	SmallWorker	3	Neat	3-octanol	0
Acromyrmex echinatior	Ae088	SmallWorker	4	Neat	3-octanol	1
Acromyrmex echinatior	Ae088	SmallWorker	5	Neat	3-octanol	0
Acromyrmex echinatior	Ae088	SmallWorker	6	Neat	3-octanol	0
Acromyrmex echinatior	Ae1105	SmallWorker	1	Neat	3-octanol	1
Acromyrmex echinatior	Ae1105	SmallWorker	2	Neat	3-octanol	0
Acromyrmex echinatior	Ae1105	SmallWorker	3	Neat	3-octanol	0
Acromyrmex echinatior	Ae1105	SmallWorker	4	Neat	3-octanol	0
Acromyrmex echinatior	Ae1105	SmallWorker	5	Neat	3-octanol	1
Acromyrmex echinatior	Ae1105	SmallWorker	6	Neat	3-octanol	1
Acromyrmex echinatior	Ae399	SmallWorker	1	Neat	3-octanol	0
Acromyrmex echinatior	Ae399	SmallWorker	2	Neat	3-octanol	1
Acromyrmex echinatior	Ae399	SmallWorker	3	Neat	3-octanol	0
Acromyrmex echinatior	Ae399	SmallWorker	4	Neat	3-octanol	0
Acromyrmex echinatior	Ae399	SmallWorker	5	Neat	3-octanol	0
Acromyrmex echinatior	Ae399	SmallWorker	6	Neat	3-octanol	0
Acromyrmex echinatior	Ae1102	SmallWorker	1	Neat	2-nonanone	1
Acromyrmex echinatior	Ae1102	SmallWorker	2	Neat	2-nonanone	1
Acromyrmex echinatior	Ae1102	SmallWorker	3	Neat	2-nonanone	0
Acromyrmex echinatior	Ae1102	SmallWorker	4	Neat	2-nonanone	0
Acromyrmex echinatior	Ae1102	SmallWorker	5	Neat	2-nonanone	0
Acromyrmex echinatior	Ae1102	SmallWorker	6	Neat	2-nonanone	0
Acromyrmex echinatior	Ae603	SmallWorker	1	Neat	2-nonanone	1
Acromyrmex echinatior	Ae603	SmallWorker	2	Neat	2-nonanone	1
Acromyrmex echinatior	Ae603	SmallWorker	3	Neat	2-nonanone	0
Acromyrmex echinatior	Ae603	SmallWorker	4	Neat	2-nonanone	0
Acromyrmex echinatior	Ae603	SmallWorker	5	Neat	2-nonanone	1
Acromyrmex echinatior	Ae603	SmallWorker	6	Neat	2-nonanone	0
Acromyrmex echinatior	Ae088	SmallWorker	1	Neat	2-nonanone	0
Acromyrmex echinatior	Ae088	SmallWorker	2	Neat	2-nonanone	0
Acromyrmex echinatior	Ae088	SmallWorker	3	Neat	2-nonanone	0
Acromyrmex echinatior	Ae088	SmallWorker	4	Neat	2-nonanone	0
Acromyrmex echinatior	Ae088	SmallWorker	5	Neat	2-nonanone	1
Acromyrmex echinatior	Ae088	SmallWorker	6	Neat	2-nonanone	0
Acromyrmex echinatior	Ae1105	SmallWorker	1	Neat	2-nonanone	0
Acromyrmex echinatior	Ae1105	SmallWorker	2	Neat	2-nonanone	0
Acromyrmex echinatior	Ae1105	SmallWorker	3	Neat	2-nonanone	0
Acromyrmex echinatior	Ae1105	SmallWorker	4	Neat	2-nonanone	0
Acromyrmex echinatior	Ae1105	SmallWorker	5	Neat	2-nonanone	0
Acromyrmex echinatior	Ae1105	SmallWorker	6	Neat	2-nonanone	0
Acromyrmex echinatior	Ae399	SmallWorker	1	Neat	2-nonanone	0
Acromyrmex echinatior	Ae399	SmallWorker	2	Neat	2-nonanone	0
Acromyrmex echinatior	Ae399	SmallWorker	3	Neat	2-nonanone	0
Acromyrmex echinatior	Ae399	SmallWorker	4	Neat	2-nonanone	0
Acromyrmex echinatior	Ae399	SmallWorker	5	Neat	2-nonanone	0
Acromyrmex echinatior	Ae399	SmallWorker	6	Neat	2-nonanone	0
Acromyrmex echinatior	Ae1102	SmallWorker	1	Neat	2-undecanone	0
Acromyrmex echinatior	Ae1102	SmallWorker	2	Neat	2-undecanone	0
Acromyrmex echinatior	Ae1102	SmallWorker	3	Neat	2-undecanone	0
Acromyrmex echinatior	Ae1102	SmallWorker	4	Neat	2-undecanone	0
Acromyrmex echinatior	Ae1102	SmallWorker	5	Neat	2-undecanone	0
Acromyrmex echinatior	Ae1102	SmallWorker	6	Neat	2-undecanone	0
Acromyrmex echinatior	Ae603	SmallWorker	1	Neat	2-undecanone	1
Acromyrmex echinatior	Ae603	SmallWorker	2	Neat	2-undecanone	0
Acromyrmex echinatior	Ae603	SmallWorker	3	Neat	2-undecanone	1
Acromyrmex echinatior	Ae603	SmallWorker	4	Neat	2-undecanone	0
Acromyrmex echinatior	Ae603	SmallWorker	5	Neat	2-undecanone	1
Acromyrmex echinatior	Ae603	SmallWorker	6	Neat	2-undecanone	0
Acromyrmex echinatior	Ae088	SmallWorker	1	Neat	2-undecanone	0
Acromyrmex echinatior	Ae088	SmallWorker	2	Neat	2-undecanone	0
Acromyrmex echinatior	Ae088	SmallWorker	3	Neat	2-undecanone	0
Acromyrmex echinatior	Ae088	SmallWorker	4	Neat	2-undecanone	1
Acromyrmex echinatior	Ae088	SmallWorker	5	Neat	2-undecanone	0
Acromyrmex echinatior	Ae088	SmallWorker	6	Neat	2-undecanone	0
Acromyrmex echinatior	Ae1105	SmallWorker	1	Neat	2-undecanone	1
Acromyrmex echinatior	Ae1105	SmallWorker	2	Neat	2-undecanone	0
Acromyrmex echinatior	Ae1105	SmallWorker	3	Neat	2-undecanone	0
Acromyrmex echinatior	Ae1105	SmallWorker	4	Neat	2-undecanone	0
Acromyrmex echinatior	Ae1105	SmallWorker	5	Neat	2-undecanone	1
Acromyrmex echinatior	Ae1105	SmallWorker	6	Neat	2-undecanone	0
Acromyrmex echinatior	Ae399	SmallWorker	1	Neat	2-undecanone	0
Acromyrmex echinatior	Ae399	SmallWorker	2	Neat	2-undecanone	0
Acromyrmex echinatior	Ae399	SmallWorker	3	Neat	2-undecanone	0
Acromyrmex echinatior	Ae399	SmallWorker	4	Neat	2-undecanone	1
Acromyrmex echinatior	Ae399	SmallWorker	5	Neat	2-undecanone	0
Acromyrmex echinatior	Ae399	SmallWorker	6	Neat	2-undecanone	1
Acromyrmex echinatior	Ae1102	SmallWorker	1	Neat	2-heptanone	0
Acromyrmex echinatior	Ae1102	SmallWorker	2	Neat	2-heptanone	0
Acromyrmex echinatior	Ae1102	SmallWorker	3	Neat	2-heptanone	0
Acromyrmex echinatior	Ae1102	SmallWorker	4	Neat	2-heptanone	0
Acromyrmex echinatior	Ae1102	SmallWorker	5	Neat	2-heptanone	0
Acromyrmex echinatior	Ae1102	SmallWorker	6	Neat	2-heptanone	0
Acromyrmex echinatior	Ae603	SmallWorker	1	Neat	2-heptanone	1
Acromyrmex echinatior	Ae603	SmallWorker	2	Neat	2-heptanone	0
Acromyrmex echinatior	Ae603	SmallWorker	3	Neat	2-heptanone	1
Acromyrmex echinatior	Ae603	SmallWorker	4	Neat	2-heptanone	0
Acromyrmex echinatior	Ae603	SmallWorker	5	Neat	2-heptanone	1
Acromyrmex echinatior	Ae603	SmallWorker	6	Neat	2-heptanone	0
Acromyrmex echinatior	Ae088	SmallWorker	1	Neat	2-heptanone	0
Acromyrmex echinatior	Ae088	SmallWorker	2	Neat	2-heptanone	0
Acromyrmex echinatior	Ae088	SmallWorker	3	Neat	2-heptanone	0
Acromyrmex echinatior	Ae088	SmallWorker	4	Neat	2-heptanone	0
Acromyrmex echinatior	Ae088	SmallWorker	5	Neat	2-heptanone	0
Acromyrmex echinatior	Ae088	SmallWorker	6	Neat	2-heptanone	0
Acromyrmex echinatior	Ae1105	SmallWorker	1	Neat	2-heptanone	0
Acromyrmex echinatior	Ae1105	SmallWorker	2	Neat	2-heptanone	0
Acromyrmex echinatior	Ae1105	SmallWorker	3	Neat	2-heptanone	0
Acromyrmex echinatior	Ae1105	SmallWorker	4	Neat	2-heptanone	0
Acromyrmex echinatior	Ae1105	SmallWorker	5	Neat	2-heptanone	0
Acromyrmex echinatior	Ae1105	SmallWorker	6	Neat	2-heptanone	0
Acromyrmex echinatior	Ae399	SmallWorker	1	Neat	2-heptanone	0
Acromyrmex echinatior	Ae399	SmallWorker	2	Neat	2-heptanone	0
Acromyrmex echinatior	Ae399	SmallWorker	3	Neat	2-heptanone	0
Acromyrmex echinatior	Ae399	SmallWorker	4	Neat	2-heptanone	0
Acromyrmex echinatior	Ae399	SmallWorker	5	Neat	2-heptanone	0
Acromyrmex echinatior	Ae399	SmallWorker	6	Neat	2-heptanone	0
Acromyrmex echinatior	Ae1102	SmallWorker	1	Neat	2-ethyl-hexanol	1
Acromyrmex echinatior	Ae1102	SmallWorker	2	Neat	2-ethyl-hexanol	0
Acromyrmex echinatior	Ae1102	SmallWorker	3	Neat	2-ethyl-hexanol	0
Acromyrmex echinatior	Ae1102	SmallWorker	4	Neat	2-ethyl-hexanol	0
Acromyrmex echinatior	Ae1102	SmallWorker	5	Neat	2-ethyl-hexanol	0
Acromyrmex echinatior	Ae1102	SmallWorker	6	Neat	2-ethyl-hexanol	0
Acromyrmex echinatior	Ae603	SmallWorker	1	Neat	2-ethyl-hexanol	0
Acromyrmex echinatior	Ae603	SmallWorker	2	Neat	2-ethyl-hexanol	1
Acromyrmex echinatior	Ae603	SmallWorker	3	Neat	2-ethyl-hexanol	1
Acromyrmex echinatior	Ae603	SmallWorker	4	Neat	2-ethyl-hexanol	0
Acromyrmex echinatior	Ae603	SmallWorker	5	Neat	2-ethyl-hexanol	1
Acromyrmex echinatior	Ae603	SmallWorker	6	Neat	2-ethyl-hexanol	0
Acromyrmex echinatior	Ae088	SmallWorker	1	Neat	2-ethyl-hexanol	0
Acromyrmex echinatior	Ae088	SmallWorker	2	Neat	2-ethyl-hexanol	0
Acromyrmex echinatior	Ae088	SmallWorker	3	Neat	2-ethyl-hexanol	0
Acromyrmex echinatior	Ae088	SmallWorker	4	Neat	2-ethyl-hexanol	0
Acromyrmex echinatior	Ae088	SmallWorker	5	Neat	2-ethyl-hexanol	0
Acromyrmex echinatior	Ae088	SmallWorker	6	Neat	2-ethyl-hexanol	0
Acromyrmex echinatior	Ae1105	SmallWorker	1	Neat	2-ethyl-hexanol	1
Acromyrmex echinatior	Ae1105	SmallWorker	2	Neat	2-ethyl-hexanol	0
Acromyrmex echinatior	Ae1105	SmallWorker	3	Neat	2-ethyl-hexanol	0
Acromyrmex echinatior	Ae1105	SmallWorker	4	Neat	2-ethyl-hexanol	0
Acromyrmex echinatior	Ae1105	SmallWorker	5	Neat	2-ethyl-hexanol	1
Acromyrmex echinatior	Ae1105	SmallWorker	6	Neat	2-ethyl-hexanol	0
Acromyrmex echinatior	Ae399	SmallWorker	1	Neat	2-ethyl-hexanol	0
Acromyrmex echinatior	Ae399	SmallWorker	2	Neat	2-ethyl-hexanol	0
Acromyrmex echinatior	Ae399	SmallWorker	3	Neat	2-ethyl-hexanol	0
Acromyrmex echinatior	Ae399	SmallWorker	4	Neat	2-ethyl-hexanol	0
Acromyrmex echinatior	Ae399	SmallWorker	5	Neat	2-ethyl-hexanol	0
Acromyrmex echinatior	Ae399	SmallWorker	6	Neat	2-ethyl-hexanol	0
Acromyrmex echinatior	Ae1102	SmallWorker	1	Neat	water	0
Acromyrmex echinatior	Ae1102	SmallWorker	2	Neat	water	0
Acromyrmex echinatior	Ae1102	SmallWorker	3	Neat	water	0
Acromyrmex echinatior	Ae1102	SmallWorker	4	Neat	water	0
Acromyrmex echinatior	Ae1102	SmallWorker	5	Neat	water	0
Acromyrmex echinatior	Ae1102	SmallWorker	6	Neat	water	0
Acromyrmex echinatior	Ae603	SmallWorker	1	Neat	water	0
Acromyrmex echinatior	Ae603	SmallWorker	2	Neat	water	0
Acromyrmex echinatior	Ae603	SmallWorker	3	Neat	water	0
Acromyrmex echinatior	Ae603	SmallWorker	4	Neat	water	0
Acromyrmex echinatior	Ae603	SmallWorker	5	Neat	water	0
Acromyrmex echinatior	Ae603	SmallWorker	6	Neat	water	0
Acromyrmex echinatior	Ae088	SmallWorker	1	Neat	water	0
Acromyrmex echinatior	Ae088	SmallWorker	2	Neat	water	0
Acromyrmex echinatior	Ae088	SmallWorker	3	Neat	water	0
Acromyrmex echinatior	Ae088	SmallWorker	4	Neat	water	0
Acromyrmex echinatior	Ae088	SmallWorker	5	Neat	water	0
Acromyrmex echinatior	Ae088	SmallWorker	6	Neat	water	0
Acromyrmex echinatior	Ae1105	SmallWorker	1	Neat	water	0
Acromyrmex echinatior	Ae1105	SmallWorker	2	Neat	water	0
Acromyrmex echinatior	Ae1105	SmallWorker	3	Neat	water	0
Acromyrmex echinatior	Ae1105	SmallWorker	4	Neat	water	0
Acromyrmex echinatior	Ae1105	SmallWorker	5	Neat	water	0
Acromyrmex echinatior	Ae1105	SmallWorker	6	Neat	water	0
Acromyrmex echinatior	Ae399	SmallWorker	1	Neat	water	0
Acromyrmex echinatior	Ae399	SmallWorker	2	Neat	water	0
Acromyrmex echinatior	Ae399	SmallWorker	3	Neat	water	0
Acromyrmex echinatior	Ae399	SmallWorker	4	Neat	water	0
Acromyrmex echinatior	Ae399	SmallWorker	5	Neat	water	0
Acromyrmex echinatior	Ae399	SmallWorker	6	Neat	water	0
Acromyrmex echinatior	Ae1102	SmallWorker	1	Neat	nonane	1
Acromyrmex echinatior	Ae1102	SmallWorker	2	Neat	nonane	0
Acromyrmex echinatior	Ae1102	SmallWorker	3	Neat	nonane	0
Acromyrmex echinatior	Ae1102	SmallWorker	4	Neat	nonane	0
Acromyrmex echinatior	Ae1102	SmallWorker	5	Neat	nonane	0
Acromyrmex echinatior	Ae1102	SmallWorker	6	Neat	nonane	0
Acromyrmex echinatior	Ae603	SmallWorker	1	Neat	nonane	0
Acromyrmex echinatior	Ae603	SmallWorker	2	Neat	nonane	1
Acromyrmex echinatior	Ae603	SmallWorker	3	Neat	nonane	1
Acromyrmex echinatior	Ae603	SmallWorker	4	Neat	nonane	1
Acromyrmex echinatior	Ae603	SmallWorker	5	Neat	nonane	1
Acromyrmex echinatior	Ae603	SmallWorker	6	Neat	nonane	0
Acromyrmex echinatior	Ae088	SmallWorker	1	Neat	nonane	0
Acromyrmex echinatior	Ae088	SmallWorker	2	Neat	nonane	0
Acromyrmex echinatior	Ae088	SmallWorker	3	Neat	nonane	0
Acromyrmex echinatior	Ae088	SmallWorker	4	Neat	nonane	0
Acromyrmex echinatior	Ae088	SmallWorker	5	Neat	nonane	0
Acromyrmex echinatior	Ae088	SmallWorker	6	Neat	nonane	0
Acromyrmex echinatior	Ae1105	SmallWorker	1	Neat	nonane	1
Acromyrmex echinatior	Ae1105	SmallWorker	2	Neat	nonane	0
Acromyrmex echinatior	Ae1105	SmallWorker	3	Neat	nonane	0
Acromyrmex echinatior	Ae1105	SmallWorker	4	Neat	nonane	0
Acromyrmex echinatior	Ae1105	SmallWorker	5	Neat	nonane	1
Acromyrmex echinatior	Ae1105	SmallWorker	6	Neat	nonane	0
Acromyrmex echinatior	Ae399	SmallWorker	1	Neat	nonane	0
Acromyrmex echinatior	Ae399	SmallWorker	2	Neat	nonane	0
Acromyrmex echinatior	Ae399	SmallWorker	3	Neat	nonane	0
Acromyrmex echinatior	Ae399	SmallWorker	4	Neat	nonane	1
Acromyrmex echinatior	Ae399	SmallWorker	5	Neat	nonane	0
Acromyrmex echinatior	Ae399	SmallWorker	6	Neat	nonane	0
Acromyrmex octospinosus	Ao131	LargeWorker	1	Neat	Crushed head	1
Acromyrmex octospinosus	Ao131	LargeWorker	2	Neat	Crushed head	0
Acromyrmex octospinosus	Ao131	LargeWorker	3	Neat	Crushed head	1
Acromyrmex octospinosus	Ao131	LargeWorker	4	Neat	Crushed head	1
Acromyrmex octospinosus	Ao131	LargeWorker	5	Neat	Crushed head	1
Acromyrmex octospinosus	Ao131	LargeWorker	6	Neat	Crushed head	1
Acromyrmex octospinosus	Ao136	LargeWorker	1	Neat	Crushed head	0
Acromyrmex octospinosus	Ao136	LargeWorker	2	Neat	Crushed head	0
Acromyrmex octospinosus	Ao136	LargeWorker	3	Neat	Crushed head	1
Acromyrmex octospinosus	Ao136	LargeWorker	4	Neat	Crushed head	1
Acromyrmex octospinosus	Ao136	LargeWorker	5	Neat	Crushed head	1
Acromyrmex octospinosus	Ao136	LargeWorker	6	Neat	Crushed head	1
Acromyrmex octospinosus	Ao1101	LargeWorker	1	Neat	Crushed head	1
Acromyrmex octospinosus	Ao1101	LargeWorker	2	Neat	Crushed head	1
Acromyrmex octospinosus	Ao1101	LargeWorker	3	Neat	Crushed head	1
Acromyrmex octospinosus	Ao1101	LargeWorker	4	Neat	Crushed head	1
Acromyrmex octospinosus	Ao1101	LargeWorker	5	Neat	Crushed head	1
Acromyrmex octospinosus	Ao1101	LargeWorker	6	Neat	Crushed head	1
Acromyrmex octospinosus	Ao1102	LargeWorker	1	Neat	Crushed head	0
Acromyrmex octospinosus	Ao1102	LargeWorker	2	Neat	Crushed head	1
Acromyrmex octospinosus	Ao1102	LargeWorker	3	Neat	Crushed head	1
Acromyrmex octospinosus	Ao1102	LargeWorker	4	Neat	Crushed head	1
Acromyrmex octospinosus	Ao1102	LargeWorker	5	Neat	Crushed head	0
Acromyrmex octospinosus	Ao1102	LargeWorker	6	Neat	Crushed head	0
Acromyrmex octospinosus	Ao132	LargeWorker	1	Neat	Crushed head	1
Acromyrmex octospinosus	Ao132	LargeWorker	2	Neat	Crushed head	0
Acromyrmex octospinosus	Ao132	LargeWorker	3	Neat	Crushed head	1
Acromyrmex octospinosus	Ao132	LargeWorker	4	Neat	Crushed head	0
Acromyrmex octospinosus	Ao132	LargeWorker	5	Neat	Crushed head	1
Acromyrmex octospinosus	Ao132	LargeWorker	6	Neat	Crushed head	1
Acromyrmex octospinosus	Ao131	LargeWorker	1	Neat	3-octanone	1
Acromyrmex octospinosus	Ao131	LargeWorker	2	Neat	3-octanone	1
Acromyrmex octospinosus	Ao131	LargeWorker	3	Neat	3-octanone	1
Acromyrmex octospinosus	Ao131	LargeWorker	4	Neat	3-octanone	1
Acromyrmex octospinosus	Ao131	LargeWorker	5	Neat	3-octanone	0
Acromyrmex octospinosus	Ao131	LargeWorker	6	Neat	3-octanone	1
Acromyrmex octospinosus	Ao136	LargeWorker	1	Neat	3-octanone	0
Acromyrmex octospinosus	Ao136	LargeWorker	2	Neat	3-octanone	0
Acromyrmex octospinosus	Ao136	LargeWorker	3	Neat	3-octanone	1
Acromyrmex octospinosus	Ao136	LargeWorker	4	Neat	3-octanone	1
Acromyrmex octospinosus	Ao136	LargeWorker	5	Neat	3-octanone	0
Acromyrmex octospinosus	Ao136	LargeWorker	6	Neat	3-octanone	1
Acromyrmex octospinosus	Ao1101	LargeWorker	1	Neat	3-octanone	0
Acromyrmex octospinosus	Ao1101	LargeWorker	2	Neat	3-octanone	1
Acromyrmex octospinosus	Ao1101	LargeWorker	3	Neat	3-octanone	1
Acromyrmex octospinosus	Ao1101	LargeWorker	4	Neat	3-octanone	0
Acromyrmex octospinosus	Ao1101	LargeWorker	5	Neat	3-octanone	0
Acromyrmex octospinosus	Ao1101	LargeWorker	6	Neat	3-octanone	1
Acromyrmex octospinosus	Ao1102	LargeWorker	1	Neat	3-octanone	0
Acromyrmex octospinosus	Ao1102	LargeWorker	2	Neat	3-octanone	1
Acromyrmex octospinosus	Ao1102	LargeWorker	3	Neat	3-octanone	0
Acromyrmex octospinosus	Ao1102	LargeWorker	4	Neat	3-octanone	0
Acromyrmex octospinosus	Ao1102	LargeWorker	5	Neat	3-octanone	0
Acromyrmex octospinosus	Ao1102	LargeWorker	6	Neat	3-octanone	1
Acromyrmex octospinosus	Ao132	LargeWorker	1	Neat	3-octanone	1
Acromyrmex octospinosus	Ao132	LargeWorker	2	Neat	3-octanone	0
Acromyrmex octospinosus	Ao132	LargeWorker	3	Neat	3-octanone	1
Acromyrmex octospinosus	Ao132	LargeWorker	4	Neat	3-octanone	0
Acromyrmex octospinosus	Ao132	LargeWorker	5	Neat	3-octanone	0
Acromyrmex octospinosus	Ao132	LargeWorker	6	Neat	3-octanone	0
Acromyrmex octospinosus	Ao131	LargeWorker	1	Neat	3-octanol	1
Acromyrmex octospinosus	Ao131	LargeWorker	2	Neat	3-octanol	1
Acromyrmex octospinosus	Ao131	LargeWorker	3	Neat	3-octanol	1
Acromyrmex octospinosus	Ao131	LargeWorker	4	Neat	3-octanol	0
Acromyrmex octospinosus	Ao131	LargeWorker	5	Neat	3-octanol	1
Acromyrmex octospinosus	Ao131	LargeWorker	6	Neat	3-octanol	0
Acromyrmex octospinosus	Ao136	LargeWorker	1	Neat	3-octanol	1
Acromyrmex octospinosus	Ao136	LargeWorker	2	Neat	3-octanol	0
Acromyrmex octospinosus	Ao136	LargeWorker	3	Neat	3-octanol	1
Acromyrmex octospinosus	Ao136	LargeWorker	4	Neat	3-octanol	0
Acromyrmex octospinosus	Ao136	LargeWorker	5	Neat	3-octanol	1
Acromyrmex octospinosus	Ao136	LargeWorker	6	Neat	3-octanol	0
Acromyrmex octospinosus	Ao1101	LargeWorker	1	Neat	3-octanol	1
Acromyrmex octospinosus	Ao1101	LargeWorker	2	Neat	3-octanol	0
Acromyrmex octospinosus	Ao1101	LargeWorker	3	Neat	3-octanol	1
Acromyrmex octospinosus	Ao1101	LargeWorker	4	Neat	3-octanol	0
Acromyrmex octospinosus	Ao1101	LargeWorker	5	Neat	3-octanol	0
Acromyrmex octospinosus	Ao1101	LargeWorker	6	Neat	3-octanol	1
Acromyrmex octospinosus	Ao1102	LargeWorker	1	Neat	3-octanol	0
Acromyrmex octospinosus	Ao1102	LargeWorker	2	Neat	3-octanol	0
Acromyrmex octospinosus	Ao1102	LargeWorker	3	Neat	3-octanol	0
Acromyrmex octospinosus	Ao1102	LargeWorker	4	Neat	3-octanol	0
Acromyrmex octospinosus	Ao1102	LargeWorker	5	Neat	3-octanol	0
Acromyrmex octospinosus	Ao1102	LargeWorker	6	Neat	3-octanol	0
Acromyrmex octospinosus	Ao132	LargeWorker	1	Neat	3-octanol	0
Acromyrmex octospinosus	Ao132	LargeWorker	2	Neat	3-octanol	0
Acromyrmex octospinosus	Ao132	LargeWorker	3	Neat	3-octanol	0
Acromyrmex octospinosus	Ao132	LargeWorker	4	Neat	3-octanol	0
Acromyrmex octospinosus	Ao132	LargeWorker	5	Neat	3-octanol	0
Acromyrmex octospinosus	Ao132	LargeWorker	6	Neat	3-octanol	0
Acromyrmex octospinosus	Ao131	LargeWorker	1	Neat	2-nonanone	1
Acromyrmex octospinosus	Ao131	LargeWorker	2	Neat	2-nonanone	0
Acromyrmex octospinosus	Ao131	LargeWorker	3	Neat	2-nonanone	0
Acromyrmex octospinosus	Ao131	LargeWorker	4	Neat	2-nonanone	1
Acromyrmex octospinosus	Ao131	LargeWorker	5	Neat	2-nonanone	1
Acromyrmex octospinosus	Ao131	LargeWorker	6	Neat	2-nonanone	0
Acromyrmex octospinosus	Ao136	LargeWorker	1	Neat	2-nonanone	0
Acromyrmex octospinosus	Ao136	LargeWorker	2	Neat	2-nonanone	0
Acromyrmex octospinosus	Ao136	LargeWorker	3	Neat	2-nonanone	0
Acromyrmex octospinosus	Ao136	LargeWorker	4	Neat	2-nonanone	0
Acromyrmex octospinosus	Ao136	LargeWorker	5	Neat	2-nonanone	1
Acromyrmex octospinosus	Ao136	LargeWorker	6	Neat	2-nonanone	0
Acromyrmex octospinosus	Ao1101	LargeWorker	1	Neat	2-nonanone	1
Acromyrmex octospinosus	Ao1101	LargeWorker	2	Neat	2-nonanone	0
Acromyrmex octospinosus	Ao1101	LargeWorker	3	Neat	2-nonanone	0
Acromyrmex octospinosus	Ao1101	LargeWorker	4	Neat	2-nonanone	0
Acromyrmex octospinosus	Ao1101	LargeWorker	5	Neat	2-nonanone	0
Acromyrmex octospinosus	Ao1101	LargeWorker	6	Neat	2-nonanone	0
Acromyrmex octospinosus	Ao1102	LargeWorker	1	Neat	2-nonanone	0
Acromyrmex octospinosus	Ao1102	LargeWorker	2	Neat	2-nonanone	1
Acromyrmex octospinosus	Ao1102	LargeWorker	3	Neat	2-nonanone	0
Acromyrmex octospinosus	Ao1102	LargeWorker	4	Neat	2-nonanone	0
Acromyrmex octospinosus	Ao1102	LargeWorker	5	Neat	2-nonanone	0
Acromyrmex octospinosus	Ao1102	LargeWorker	6	Neat	2-nonanone	0
Acromyrmex octospinosus	Ao132	LargeWorker	1	Neat	2-nonanone	0
Acromyrmex octospinosus	Ao132	LargeWorker	2	Neat	2-nonanone	0
Acromyrmex octospinosus	Ao132	LargeWorker	3	Neat	2-nonanone	0
Acromyrmex octospinosus	Ao132	LargeWorker	4	Neat	2-nonanone	0
Acromyrmex octospinosus	Ao132	LargeWorker	5	Neat	2-nonanone	0
Acromyrmex octospinosus	Ao132	LargeWorker	6	Neat	2-nonanone	0
Acromyrmex octospinosus	Ao131	LargeWorker	1	Neat	2-undecanone	0
Acromyrmex octospinosus	Ao131	LargeWorker	2	Neat	2-undecanone	0
Acromyrmex octospinosus	Ao131	LargeWorker	3	Neat	2-undecanone	1
Acromyrmex octospinosus	Ao131	LargeWorker	4	Neat	2-undecanone	1
Acromyrmex octospinosus	Ao131	LargeWorker	5	Neat	2-undecanone	0
Acromyrmex octospinosus	Ao131	LargeWorker	6	Neat	2-undecanone	1
Acromyrmex octospinosus	Ao136	LargeWorker	1	Neat	2-undecanone	1
Acromyrmex octospinosus	Ao136	LargeWorker	2	Neat	2-undecanone	0
Acromyrmex octospinosus	Ao136	LargeWorker	3	Neat	2-undecanone	0
Acromyrmex octospinosus	Ao136	LargeWorker	4	Neat	2-undecanone	0
Acromyrmex octospinosus	Ao136	LargeWorker	5	Neat	2-undecanone	0
Acromyrmex octospinosus	Ao136	LargeWorker	6	Neat	2-undecanone	0
Acromyrmex octospinosus	Ao1101	LargeWorker	1	Neat	2-undecanone	1
Acromyrmex octospinosus	Ao1101	LargeWorker	2	Neat	2-undecanone	0
Acromyrmex octospinosus	Ao1101	LargeWorker	3	Neat	2-undecanone	0
Acromyrmex octospinosus	Ao1101	LargeWorker	4	Neat	2-undecanone	0
Acromyrmex octospinosus	Ao1101	LargeWorker	5	Neat	2-undecanone	0
Acromyrmex octospinosus	Ao1101	LargeWorker	6	Neat	2-undecanone	0
Acromyrmex octospinosus	Ao1102	LargeWorker	1	Neat	2-undecanone	0
Acromyrmex octospinosus	Ao1102	LargeWorker	2	Neat	2-undecanone	0
Acromyrmex octospinosus	Ao1102	LargeWorker	3	Neat	2-undecanone	1
Acromyrmex octospinosus	Ao1102	LargeWorker	4	Neat	2-undecanone	1
Acromyrmex octospinosus	Ao1102	LargeWorker	5	Neat	2-undecanone	0
Acromyrmex octospinosus	Ao1102	LargeWorker	6	Neat	2-undecanone	0
Acromyrmex octospinosus	Ao132	LargeWorker	1	Neat	2-undecanone	0
Acromyrmex octospinosus	Ao132	LargeWorker	2	Neat	2-undecanone	0
Acromyrmex octospinosus	Ao132	LargeWorker	3	Neat	2-undecanone	0
Acromyrmex octospinosus	Ao132	LargeWorker	4	Neat	2-undecanone	0
Acromyrmex octospinosus	Ao132	LargeWorker	5	Neat	2-undecanone	0
Acromyrmex octospinosus	Ao132	LargeWorker	6	Neat	2-undecanone	0
Acromyrmex octospinosus	Ao131	LargeWorker	1	Neat	2-heptanone	0
Acromyrmex octospinosus	Ao131	LargeWorker	2	Neat	2-heptanone	0
Acromyrmex octospinosus	Ao131	LargeWorker	3	Neat	2-heptanone	0
Acromyrmex octospinosus	Ao131	LargeWorker	4	Neat	2-heptanone	0
Acromyrmex octospinosus	Ao131	LargeWorker	5	Neat	2-heptanone	0
Acromyrmex octospinosus	Ao131	LargeWorker	6	Neat	2-heptanone	0
Acromyrmex octospinosus	Ao136	LargeWorker	1	Neat	2-heptanone	0
Acromyrmex octospinosus	Ao136	LargeWorker	2	Neat	2-heptanone	1
Acromyrmex octospinosus	Ao136	LargeWorker	3	Neat	2-heptanone	0
Acromyrmex octospinosus	Ao136	LargeWorker	4	Neat	2-heptanone	0
Acromyrmex octospinosus	Ao136	LargeWorker	5	Neat	2-heptanone	1
Acromyrmex octospinosus	Ao136	LargeWorker	6	Neat	2-heptanone	0
Acromyrmex octospinosus	Ao1101	LargeWorker	1	Neat	2-heptanone	1
Acromyrmex octospinosus	Ao1101	LargeWorker	2	Neat	2-heptanone	0
Acromyrmex octospinosus	Ao1101	LargeWorker	3	Neat	2-heptanone	0
Acromyrmex octospinosus	Ao1101	LargeWorker	4	Neat	2-heptanone	0
Acromyrmex octospinosus	Ao1101	LargeWorker	5	Neat	2-heptanone	0
Acromyrmex octospinosus	Ao1101	LargeWorker	6	Neat	2-heptanone	0
Acromyrmex octospinosus	Ao1102	LargeWorker	1	Neat	2-heptanone	1
Acromyrmex octospinosus	Ao1102	LargeWorker	2	Neat	2-heptanone	0
Acromyrmex octospinosus	Ao1102	LargeWorker	3	Neat	2-heptanone	0
Acromyrmex octospinosus	Ao1102	LargeWorker	4	Neat	2-heptanone	0
Acromyrmex octospinosus	Ao1102	LargeWorker	5	Neat	2-heptanone	1
Acromyrmex octospinosus	Ao1102	LargeWorker	6	Neat	2-heptanone	0
Acromyrmex octospinosus	Ao132	LargeWorker	1	Neat	2-heptanone	0
Acromyrmex octospinosus	Ao132	LargeWorker	2	Neat	2-heptanone	0
Acromyrmex octospinosus	Ao132	LargeWorker	3	Neat	2-heptanone	0
Acromyrmex octospinosus	Ao132	LargeWorker	4	Neat	2-heptanone	0
Acromyrmex octospinosus	Ao132	LargeWorker	5	Neat	2-heptanone	0
Acromyrmex octospinosus	Ao132	LargeWorker	6	Neat	2-heptanone	0
Acromyrmex octospinosus	Ao131	LargeWorker	1	Neat	2-ethyl-hexanol	0
Acromyrmex octospinosus	Ao131	LargeWorker	2	Neat	2-ethyl-hexanol	0
Acromyrmex octospinosus	Ao131	LargeWorker	3	Neat	2-ethyl-hexanol	1
Acromyrmex octospinosus	Ao131	LargeWorker	4	Neat	2-ethyl-hexanol	0
Acromyrmex octospinosus	Ao131	LargeWorker	5	Neat	2-ethyl-hexanol	0
Acromyrmex octospinosus	Ao131	LargeWorker	6	Neat	2-ethyl-hexanol	0
Acromyrmex octospinosus	Ao136	LargeWorker	1	Neat	2-ethyl-hexanol	0
Acromyrmex octospinosus	Ao136	LargeWorker	2	Neat	2-ethyl-hexanol	1
Acromyrmex octospinosus	Ao136	LargeWorker	3	Neat	2-ethyl-hexanol	0
Acromyrmex octospinosus	Ao136	LargeWorker	4	Neat	2-ethyl-hexanol	0
Acromyrmex octospinosus	Ao136	LargeWorker	5	Neat	2-ethyl-hexanol	0
Acromyrmex octospinosus	Ao136	LargeWorker	6	Neat	2-ethyl-hexanol	0
Acromyrmex octospinosus	Ao1101	LargeWorker	1	Neat	2-ethyl-hexanol	0
Acromyrmex octospinosus	Ao1101	LargeWorker	2	Neat	2-ethyl-hexanol	1
Acromyrmex octospinosus	Ao1101	LargeWorker	3	Neat	2-ethyl-hexanol	0
Acromyrmex octospinosus	Ao1101	LargeWorker	4	Neat	2-ethyl-hexanol	0
Acromyrmex octospinosus	Ao1101	LargeWorker	5	Neat	2-ethyl-hexanol	0
Acromyrmex octospinosus	Ao1101	LargeWorker	6	Neat	2-ethyl-hexanol	0
Acromyrmex octospinosus	Ao1102	LargeWorker	1	Neat	2-ethyl-hexanol	0
Acromyrmex octospinosus	Ao1102	LargeWorker	2	Neat	2-ethyl-hexanol	0
Acromyrmex octospinosus	Ao1102	LargeWorker	3	Neat	2-ethyl-hexanol	0
Acromyrmex octospinosus	Ao1102	LargeWorker	4	Neat	2-ethyl-hexanol	0
Acromyrmex octospinosus	Ao1102	LargeWorker	5	Neat	2-ethyl-hexanol	0
Acromyrmex octospinosus	Ao1102	LargeWorker	6	Neat	2-ethyl-hexanol	0
Acromyrmex octospinosus	Ao132	LargeWorker	1	Neat	2-ethyl-hexanol	0
Acromyrmex octospinosus	Ao132	LargeWorker	2	Neat	2-ethyl-hexanol	0
Acromyrmex octospinosus	Ao132	LargeWorker	3	Neat	2-ethyl-hexanol	0
Acromyrmex octospinosus	Ao132	LargeWorker	4	Neat	2-ethyl-hexanol	0
Acromyrmex octospinosus	Ao132	LargeWorker	5	Neat	2-ethyl-hexanol	0
Acromyrmex octospinosus	Ao132	LargeWorker	6	Neat	2-ethyl-hexanol	0
Acromyrmex octospinosus	Ao131	LargeWorker	1	Neat	water	0
Acromyrmex octospinosus	Ao131	LargeWorker	2	Neat	water	0
Acromyrmex octospinosus	Ao131	LargeWorker	3	Neat	water	0
Acromyrmex octospinosus	Ao131	LargeWorker	4	Neat	water	0
Acromyrmex octospinosus	Ao131	LargeWorker	5	Neat	water	0
Acromyrmex octospinosus	Ao131	LargeWorker	6	Neat	water	0
Acromyrmex octospinosus	Ao136	LargeWorker	1	Neat	water	0
Acromyrmex octospinosus	Ao136	LargeWorker	2	Neat	water	0
Acromyrmex octospinosus	Ao136	LargeWorker	3	Neat	water	0
Acromyrmex octospinosus	Ao136	LargeWorker	4	Neat	water	0
Acromyrmex octospinosus	Ao136	LargeWorker	5	Neat	water	0
Acromyrmex octospinosus	Ao136	LargeWorker	6	Neat	water	0
Acromyrmex octospinosus	Ao1101	LargeWorker	1	Neat	water	0
Acromyrmex octospinosus	Ao1101	LargeWorker	2	Neat	water	0
Acromyrmex octospinosus	Ao1101	LargeWorker	3	Neat	water	0
Acromyrmex octospinosus	Ao1101	LargeWorker	4	Neat	water	0
Acromyrmex octospinosus	Ao1101	LargeWorker	5	Neat	water	0
Acromyrmex octospinosus	Ao1101	LargeWorker	6	Neat	water	0
Acromyrmex octospinosus	Ao1102	LargeWorker	1	Neat	water	0
Acromyrmex octospinosus	Ao1102	LargeWorker	2	Neat	water	0
Acromyrmex octospinosus	Ao1102	LargeWorker	3	Neat	water	0
Acromyrmex octospinosus	Ao1102	LargeWorker	4	Neat	water	0
Acromyrmex octospinosus	Ao1102	LargeWorker	5	Neat	water	0
Acromyrmex octospinosus	Ao1102	LargeWorker	6	Neat	water	0
Acromyrmex octospinosus	Ao132	LargeWorker	1	Neat	water	0
Acromyrmex octospinosus	Ao132	LargeWorker	2	Neat	water	0
Acromyrmex octospinosus	Ao132	LargeWorker	3	Neat	water	0
Acromyrmex octospinosus	Ao132	LargeWorker	4	Neat	water	0
Acromyrmex octospinosus	Ao132	LargeWorker	5	Neat	water	0
Acromyrmex octospinosus	Ao132	LargeWorker	6	Neat	water	0
Acromyrmex octospinosus	Ao131	LargeWorker	1	Neat	nonane	1
Acromyrmex octospinosus	Ao131	LargeWorker	2	Neat	nonane	0
Acromyrmex octospinosus	Ao131	LargeWorker	3	Neat	nonane	0
Acromyrmex octospinosus	Ao131	LargeWorker	4	Neat	nonane	0
Acromyrmex octospinosus	Ao131	LargeWorker	5	Neat	nonane	1
Acromyrmex octospinosus	Ao131	LargeWorker	6	Neat	nonane	0
Acromyrmex octospinosus	Ao136	LargeWorker	1	Neat	nonane	1
Acromyrmex octospinosus	Ao136	LargeWorker	2	Neat	nonane	1
Acromyrmex octospinosus	Ao136	LargeWorker	3	Neat	nonane	0
Acromyrmex octospinosus	Ao136	LargeWorker	4	Neat	nonane	0
Acromyrmex octospinosus	Ao136	LargeWorker	5	Neat	nonane	0
Acromyrmex octospinosus	Ao136	LargeWorker	6	Neat	nonane	0
Acromyrmex octospinosus	Ao1101	LargeWorker	1	Neat	nonane	1
Acromyrmex octospinosus	Ao1101	LargeWorker	2	Neat	nonane	0
Acromyrmex octospinosus	Ao1101	LargeWorker	3	Neat	nonane	0
Acromyrmex octospinosus	Ao1101	LargeWorker	4	Neat	nonane	0
Acromyrmex octospinosus	Ao1101	LargeWorker	5	Neat	nonane	1
Acromyrmex octospinosus	Ao1101	LargeWorker	6	Neat	nonane	0
Acromyrmex octospinosus	Ao1102	LargeWorker	1	Neat	nonane	0
Acromyrmex octospinosus	Ao1102	LargeWorker	2	Neat	nonane	0
Acromyrmex octospinosus	Ao1102	LargeWorker	3	Neat	nonane	0
Acromyrmex octospinosus	Ao1102	LargeWorker	4	Neat	nonane	0
Acromyrmex octospinosus	Ao1102	LargeWorker	5	Neat	nonane	0
Acromyrmex octospinosus	Ao1102	LargeWorker	6	Neat	nonane	0
Acromyrmex octospinosus	Ao132	LargeWorker	1	Neat	nonane	0
Acromyrmex octospinosus	Ao132	LargeWorker	2	Neat	nonane	0
Acromyrmex octospinosus	Ao132	LargeWorker	3	Neat	nonane	0
Acromyrmex octospinosus	Ao132	LargeWorker	4	Neat	nonane	0
Acromyrmex octospinosus	Ao132	LargeWorker	5	Neat	nonane	0
Acromyrmex octospinosus	Ao132	LargeWorker	6	Neat	nonane	0
Acromyrmex octospinosus	Ao131	SmallWorker	1	Neat	Crushed head	0
Acromyrmex octospinosus	Ao131	SmallWorker	2	Neat	Crushed head	1
Acromyrmex octospinosus	Ao131	SmallWorker	3	Neat	Crushed head	1
Acromyrmex octospinosus	Ao131	SmallWorker	4	Neat	Crushed head	1
Acromyrmex octospinosus	Ao131	SmallWorker	5	Neat	Crushed head	1
Acromyrmex octospinosus	Ao131	SmallWorker	6	Neat	Crushed head	1
Acromyrmex octospinosus	Ao136	SmallWorker	1	Neat	Crushed head	1
Acromyrmex octospinosus	Ao136	SmallWorker	2	Neat	Crushed head	1
Acromyrmex octospinosus	Ao136	SmallWorker	3	Neat	Crushed head	1
Acromyrmex octospinosus	Ao136	SmallWorker	4	Neat	Crushed head	0
Acromyrmex octospinosus	Ao136	SmallWorker	5	Neat	Crushed head	1
Acromyrmex octospinosus	Ao136	SmallWorker	6	Neat	Crushed head	0
Acromyrmex octospinosus	Ao1101	SmallWorker	1	Neat	Crushed head	0
Acromyrmex octospinosus	Ao1101	SmallWorker	2	Neat	Crushed head	1
Acromyrmex octospinosus	Ao1101	SmallWorker	3	Neat	Crushed head	0
Acromyrmex octospinosus	Ao1101	SmallWorker	4	Neat	Crushed head	1
Acromyrmex octospinosus	Ao1101	SmallWorker	5	Neat	Crushed head	1
Acromyrmex octospinosus	Ao1101	SmallWorker	6	Neat	Crushed head	1
Acromyrmex octospinosus	Ao1102	SmallWorker	1	Neat	Crushed head	0
Acromyrmex octospinosus	Ao1102	SmallWorker	2	Neat	Crushed head	1
Acromyrmex octospinosus	Ao1102	SmallWorker	3	Neat	Crushed head	0
Acromyrmex octospinosus	Ao1102	SmallWorker	4	Neat	Crushed head	1
Acromyrmex octospinosus	Ao1102	SmallWorker	5	Neat	Crushed head	1
Acromyrmex octospinosus	Ao1102	SmallWorker	6	Neat	Crushed head	1
Acromyrmex octospinosus	Ao132	SmallWorker	1	Neat	Crushed head	1
Acromyrmex octospinosus	Ao132	SmallWorker	2	Neat	Crushed head	1
Acromyrmex octospinosus	Ao132	SmallWorker	3	Neat	Crushed head	1
Acromyrmex octospinosus	Ao132	SmallWorker	4	Neat	Crushed head	1
Acromyrmex octospinosus	Ao132	SmallWorker	5	Neat	Crushed head	0
Acromyrmex octospinosus	Ao132	SmallWorker	6	Neat	Crushed head	1
Acromyrmex octospinosus	Ao131	SmallWorker	1	Neat	3-octanone	1
Acromyrmex octospinosus	Ao131	SmallWorker	2	Neat	3-octanone	0
Acromyrmex octospinosus	Ao131	SmallWorker	3	Neat	3-octanone	1
Acromyrmex octospinosus	Ao131	SmallWorker	4	Neat	3-octanone	0
Acromyrmex octospinosus	Ao131	SmallWorker	5	Neat	3-octanone	0
Acromyrmex octospinosus	Ao131	SmallWorker	6	Neat	3-octanone	0
Acromyrmex octospinosus	Ao136	SmallWorker	1	Neat	3-octanone	1
Acromyrmex octospinosus	Ao136	SmallWorker	2	Neat	3-octanone	1
Acromyrmex octospinosus	Ao136	SmallWorker	3	Neat	3-octanone	0
Acromyrmex octospinosus	Ao136	SmallWorker	4	Neat	3-octanone	1
Acromyrmex octospinosus	Ao136	SmallWorker	5	Neat	3-octanone	1
Acromyrmex octospinosus	Ao136	SmallWorker	6	Neat	3-octanone	0
Acromyrmex octospinosus	Ao1101	SmallWorker	1	Neat	3-octanone	0
Acromyrmex octospinosus	Ao1101	SmallWorker	2	Neat	3-octanone	0
Acromyrmex octospinosus	Ao1101	SmallWorker	3	Neat	3-octanone	1
Acromyrmex octospinosus	Ao1101	SmallWorker	4	Neat	3-octanone	1
Acromyrmex octospinosus	Ao1101	SmallWorker	5	Neat	3-octanone	0
Acromyrmex octospinosus	Ao1101	SmallWorker	6	Neat	3-octanone	0
Acromyrmex octospinosus	Ao1102	SmallWorker	1	Neat	3-octanone	0
Acromyrmex octospinosus	Ao1102	SmallWorker	2	Neat	3-octanone	0
Acromyrmex octospinosus	Ao1102	SmallWorker	3	Neat	3-octanone	0
Acromyrmex octospinosus	Ao1102	SmallWorker	4	Neat	3-octanone	0
Acromyrmex octospinosus	Ao1102	SmallWorker	5	Neat	3-octanone	0
Acromyrmex octospinosus	Ao1102	SmallWorker	6	Neat	3-octanone	0
Acromyrmex octospinosus	Ao132	SmallWorker	1	Neat	3-octanone	0
Acromyrmex octospinosus	Ao132	SmallWorker	2	Neat	3-octanone	1
Acromyrmex octospinosus	Ao132	SmallWorker	3	Neat	3-octanone	1
Acromyrmex octospinosus	Ao132	SmallWorker	4	Neat	3-octanone	1
Acromyrmex octospinosus	Ao132	SmallWorker	5	Neat	3-octanone	0
Acromyrmex octospinosus	Ao132	SmallWorker	6	Neat	3-octanone	1
Acromyrmex octospinosus	Ao131	SmallWorker	1	Neat	3-octanol	1
Acromyrmex octospinosus	Ao131	SmallWorker	2	Neat	3-octanol	1
Acromyrmex octospinosus	Ao131	SmallWorker	3	Neat	3-octanol	0
Acromyrmex octospinosus	Ao131	SmallWorker	4	Neat	3-octanol	0
Acromyrmex octospinosus	Ao131	SmallWorker	5	Neat	3-octanol	0
Acromyrmex octospinosus	Ao131	SmallWorker	6	Neat	3-octanol	0
Acromyrmex octospinosus	Ao136	SmallWorker	1	Neat	3-octanol	0
Acromyrmex octospinosus	Ao136	SmallWorker	2	Neat	3-octanol	1
Acromyrmex octospinosus	Ao136	SmallWorker	3	Neat	3-octanol	1
Acromyrmex octospinosus	Ao136	SmallWorker	4	Neat	3-octanol	0
Acromyrmex octospinosus	Ao136	SmallWorker	5	Neat	3-octanol	1
Acromyrmex octospinosus	Ao136	SmallWorker	6	Neat	3-octanol	0
Acromyrmex octospinosus	Ao1101	SmallWorker	1	Neat	3-octanol	0
Acromyrmex octospinosus	Ao1101	SmallWorker	2	Neat	3-octanol	0
Acromyrmex octospinosus	Ao1101	SmallWorker	3	Neat	3-octanol	0
Acromyrmex octospinosus	Ao1101	SmallWorker	4	Neat	3-octanol	0
Acromyrmex octospinosus	Ao1101	SmallWorker	5	Neat	3-octanol	0
Acromyrmex octospinosus	Ao1101	SmallWorker	6	Neat	3-octanol	1
Acromyrmex octospinosus	Ao1102	SmallWorker	1	Neat	3-octanol	0
Acromyrmex octospinosus	Ao1102	SmallWorker	2	Neat	3-octanol	0
Acromyrmex octospinosus	Ao1102	SmallWorker	3	Neat	3-octanol	0
Acromyrmex octospinosus	Ao1102	SmallWorker	4	Neat	3-octanol	0
Acromyrmex octospinosus	Ao1102	SmallWorker	5	Neat	3-octanol	0
Acromyrmex octospinosus	Ao1102	SmallWorker	6	Neat	3-octanol	0
Acromyrmex octospinosus	Ao132	SmallWorker	1	Neat	3-octanol	0
Acromyrmex octospinosus	Ao132	SmallWorker	2	Neat	3-octanol	1
Acromyrmex octospinosus	Ao132	SmallWorker	3	Neat	3-octanol	1
Acromyrmex octospinosus	Ao132	SmallWorker	4	Neat	3-octanol	0
Acromyrmex octospinosus	Ao132	SmallWorker	5	Neat	3-octanol	1
Acromyrmex octospinosus	Ao132	SmallWorker	6	Neat	3-octanol	1
Acromyrmex octospinosus	Ao131	SmallWorker	1	Neat	2-nonanone	1
Acromyrmex octospinosus	Ao131	SmallWorker	2	Neat	2-nonanone	0
Acromyrmex octospinosus	Ao131	SmallWorker	3	Neat	2-nonanone	0
Acromyrmex octospinosus	Ao131	SmallWorker	4	Neat	2-nonanone	0
Acromyrmex octospinosus	Ao131	SmallWorker	5	Neat	2-nonanone	1
Acromyrmex octospinosus	Ao131	SmallWorker	6	Neat	2-nonanone	0
Acromyrmex octospinosus	Ao136	SmallWorker	1	Neat	2-nonanone	1
Acromyrmex octospinosus	Ao136	SmallWorker	2	Neat	2-nonanone	1
Acromyrmex octospinosus	Ao136	SmallWorker	3	Neat	2-nonanone	0
Acromyrmex octospinosus	Ao136	SmallWorker	4	Neat	2-nonanone	0
Acromyrmex octospinosus	Ao136	SmallWorker	5	Neat	2-nonanone	0
Acromyrmex octospinosus	Ao136	SmallWorker	6	Neat	2-nonanone	0
Acromyrmex octospinosus	Ao1101	SmallWorker	1	Neat	2-nonanone	0
Acromyrmex octospinosus	Ao1101	SmallWorker	2	Neat	2-nonanone	1
Acromyrmex octospinosus	Ao1101	SmallWorker	3	Neat	2-nonanone	0
Acromyrmex octospinosus	Ao1101	SmallWorker	4	Neat	2-nonanone	0
Acromyrmex octospinosus	Ao1101	SmallWorker	5	Neat	2-nonanone	0
Acromyrmex octospinosus	Ao1101	SmallWorker	6	Neat	2-nonanone	0
Acromyrmex octospinosus	Ao1102	SmallWorker	1	Neat	2-nonanone	0
Acromyrmex octospinosus	Ao1102	SmallWorker	2	Neat	2-nonanone	0
Acromyrmex octospinosus	Ao1102	SmallWorker	3	Neat	2-nonanone	0
Acromyrmex octospinosus	Ao1102	SmallWorker	4	Neat	2-nonanone	0
Acromyrmex octospinosus	Ao1102	SmallWorker	5	Neat	2-nonanone	0
Acromyrmex octospinosus	Ao1102	SmallWorker	6	Neat	2-nonanone	0
Acromyrmex octospinosus	Ao132	SmallWorker	1	Neat	2-nonanone	0
Acromyrmex octospinosus	Ao132	SmallWorker	2	Neat	2-nonanone	1
Acromyrmex octospinosus	Ao132	SmallWorker	3	Neat	2-nonanone	1
Acromyrmex octospinosus	Ao132	SmallWorker	4	Neat	2-nonanone	0
Acromyrmex octospinosus	Ao132	SmallWorker	5	Neat	2-nonanone	0
Acromyrmex octospinosus	Ao132	SmallWorker	6	Neat	2-nonanone	0
Acromyrmex octospinosus	Ao131	SmallWorker	1	Neat	2-undecanone	1
Acromyrmex octospinosus	Ao131	SmallWorker	2	Neat	2-undecanone	0
Acromyrmex octospinosus	Ao131	SmallWorker	3	Neat	2-undecanone	0
Acromyrmex octospinosus	Ao131	SmallWorker	4	Neat	2-undecanone	0
Acromyrmex octospinosus	Ao131	SmallWorker	5	Neat	2-undecanone	0
Acromyrmex octospinosus	Ao131	SmallWorker	6	Neat	2-undecanone	0
Acromyrmex octospinosus	Ao136	SmallWorker	1	Neat	2-undecanone	0
Acromyrmex octospinosus	Ao136	SmallWorker	2	Neat	2-undecanone	0
Acromyrmex octospinosus	Ao136	SmallWorker	3	Neat	2-undecanone	0
Acromyrmex octospinosus	Ao136	SmallWorker	4	Neat	2-undecanone	0
Acromyrmex octospinosus	Ao136	SmallWorker	5	Neat	2-undecanone	1
Acromyrmex octospinosus	Ao136	SmallWorker	6	Neat	2-undecanone	0
Acromyrmex octospinosus	Ao1101	SmallWorker	1	Neat	2-undecanone	0
Acromyrmex octospinosus	Ao1101	SmallWorker	2	Neat	2-undecanone	0
Acromyrmex octospinosus	Ao1101	SmallWorker	3	Neat	2-undecanone	0
Acromyrmex octospinosus	Ao1101	SmallWorker	4	Neat	2-undecanone	0
Acromyrmex octospinosus	Ao1101	SmallWorker	5	Neat	2-undecanone	0
Acromyrmex octospinosus	Ao1101	SmallWorker	6	Neat	2-undecanone	0
Acromyrmex octospinosus	Ao1102	SmallWorker	1	Neat	2-undecanone	0
Acromyrmex octospinosus	Ao1102	SmallWorker	2	Neat	2-undecanone	0
Acromyrmex octospinosus	Ao1102	SmallWorker	3	Neat	2-undecanone	0
Acromyrmex octospinosus	Ao1102	SmallWorker	4	Neat	2-undecanone	0
Acromyrmex octospinosus	Ao1102	SmallWorker	5	Neat	2-undecanone	0
Acromyrmex octospinosus	Ao1102	SmallWorker	6	Neat	2-undecanone	0
Acromyrmex octospinosus	Ao132	SmallWorker	1	Neat	2-undecanone	0
Acromyrmex octospinosus	Ao132	SmallWorker	2	Neat	2-undecanone	1
Acromyrmex octospinosus	Ao132	SmallWorker	3	Neat	2-undecanone	0
Acromyrmex octospinosus	Ao132	SmallWorker	4	Neat	2-undecanone	1
Acromyrmex octospinosus	Ao132	SmallWorker	5	Neat	2-undecanone	0
Acromyrmex octospinosus	Ao132	SmallWorker	6	Neat	2-undecanone	0
Acromyrmex octospinosus	Ao131	SmallWorker	1	Neat	2-heptanone	0
Acromyrmex octospinosus	Ao131	SmallWorker	2	Neat	2-heptanone	0
Acromyrmex octospinosus	Ao131	SmallWorker	3	Neat	2-heptanone	0
Acromyrmex octospinosus	Ao131	SmallWorker	4	Neat	2-heptanone	0
Acromyrmex octospinosus	Ao131	SmallWorker	5	Neat	2-heptanone	0
Acromyrmex octospinosus	Ao131	SmallWorker	6	Neat	2-heptanone	0
Acromyrmex octospinosus	Ao136	SmallWorker	1	Neat	2-heptanone	0
Acromyrmex octospinosus	Ao136	SmallWorker	2	Neat	2-heptanone	1
Acromyrmex octospinosus	Ao136	SmallWorker	3	Neat	2-heptanone	0
Acromyrmex octospinosus	Ao136	SmallWorker	4	Neat	2-heptanone	0
Acromyrmex octospinosus	Ao136	SmallWorker	5	Neat	2-heptanone	0
Acromyrmex octospinosus	Ao136	SmallWorker	6	Neat	2-heptanone	0
Acromyrmex octospinosus	Ao1101	SmallWorker	1	Neat	2-heptanone	0
Acromyrmex octospinosus	Ao1101	SmallWorker	2	Neat	2-heptanone	0
Acromyrmex octospinosus	Ao1101	SmallWorker	3	Neat	2-heptanone	0
Acromyrmex octospinosus	Ao1101	SmallWorker	4	Neat	2-heptanone	0
Acromyrmex octospinosus	Ao1101	SmallWorker	5	Neat	2-heptanone	0
Acromyrmex octospinosus	Ao1101	SmallWorker	6	Neat	2-heptanone	0
Acromyrmex octospinosus	Ao1102	SmallWorker	1	Neat	2-heptanone	0
Acromyrmex octospinosus	Ao1102	SmallWorker	2	Neat	2-heptanone	0
Acromyrmex octospinosus	Ao1102	SmallWorker	3	Neat	2-heptanone	0
Acromyrmex octospinosus	Ao1102	SmallWorker	4	Neat	2-heptanone	0
Acromyrmex octospinosus	Ao1102	SmallWorker	5	Neat	2-heptanone	0
Acromyrmex octospinosus	Ao1102	SmallWorker	6	Neat	2-heptanone	0
Acromyrmex octospinosus	Ao132	SmallWorker	1	Neat	2-heptanone	0
Acromyrmex octospinosus	Ao132	SmallWorker	2	Neat	2-heptanone	0
Acromyrmex octospinosus	Ao132	SmallWorker	3	Neat	2-heptanone	0
Acromyrmex octospinosus	Ao132	SmallWorker	4	Neat	2-heptanone	1
Acromyrmex octospinosus	Ao132	SmallWorker	5	Neat	2-heptanone	0
Acromyrmex octospinosus	Ao132	SmallWorker	6	Neat	2-heptanone	1
Acromyrmex octospinosus	Ao131	SmallWorker	1	Neat	2-ethyl-hexanol	1
Acromyrmex octospinosus	Ao131	SmallWorker	2	Neat	2-ethyl-hexanol	1
Acromyrmex octospinosus	Ao131	SmallWorker	3	Neat	2-ethyl-hexanol	0
Acromyrmex octospinosus	Ao131	SmallWorker	4	Neat	2-ethyl-hexanol	0
Acromyrmex octospinosus	Ao131	SmallWorker	5	Neat	2-ethyl-hexanol	0
Acromyrmex octospinosus	Ao131	SmallWorker	6	Neat	2-ethyl-hexanol	0
Acromyrmex octospinosus	Ao136	SmallWorker	1	Neat	2-ethyl-hexanol	1
Acromyrmex octospinosus	Ao136	SmallWorker	2	Neat	2-ethyl-hexanol	1
Acromyrmex octospinosus	Ao136	SmallWorker	3	Neat	2-ethyl-hexanol	0
Acromyrmex octospinosus	Ao136	SmallWorker	4	Neat	2-ethyl-hexanol	0
Acromyrmex octospinosus	Ao136	SmallWorker	5	Neat	2-ethyl-hexanol	0
Acromyrmex octospinosus	Ao136	SmallWorker	6	Neat	2-ethyl-hexanol	1
Acromyrmex octospinosus	Ao1101	SmallWorker	1	Neat	2-ethyl-hexanol	0
Acromyrmex octospinosus	Ao1101	SmallWorker	2	Neat	2-ethyl-hexanol	0
Acromyrmex octospinosus	Ao1101	SmallWorker	3	Neat	2-ethyl-hexanol	0
Acromyrmex octospinosus	Ao1101	SmallWorker	4	Neat	2-ethyl-hexanol	0
Acromyrmex octospinosus	Ao1101	SmallWorker	5	Neat	2-ethyl-hexanol	0
Acromyrmex octospinosus	Ao1101	SmallWorker	6	Neat	2-ethyl-hexanol	1
Acromyrmex octospinosus	Ao1102	SmallWorker	1	Neat	2-ethyl-hexanol	0
Acromyrmex octospinosus	Ao1102	SmallWorker	2	Neat	2-ethyl-hexanol	0
Acromyrmex octospinosus	Ao1102	SmallWorker	3	Neat	2-ethyl-hexanol	0
Acromyrmex octospinosus	Ao1102	SmallWorker	4	Neat	2-ethyl-hexanol	0
Acromyrmex octospinosus	Ao1102	SmallWorker	5	Neat	2-ethyl-hexanol	0
Acromyrmex octospinosus	Ao1102	SmallWorker	6	Neat	2-ethyl-hexanol	0
Acromyrmex octospinosus	Ao132	SmallWorker	1	Neat	2-ethyl-hexanol	0
Acromyrmex octospinosus	Ao132	SmallWorker	2	Neat	2-ethyl-hexanol	0
Acromyrmex octospinosus	Ao132	SmallWorker	3	Neat	2-ethyl-hexanol	0
Acromyrmex octospinosus	Ao132	SmallWorker	4	Neat	2-ethyl-hexanol	0
Acromyrmex octospinosus	Ao132	SmallWorker	5	Neat	2-ethyl-hexanol	0
Acromyrmex octospinosus	Ao132	SmallWorker	6	Neat	2-ethyl-hexanol	0
Acromyrmex octospinosus	Ao131	SmallWorker	1	Neat	water	0
Acromyrmex octospinosus	Ao131	SmallWorker	2	Neat	water	0
Acromyrmex octospinosus	Ao131	SmallWorker	3	Neat	water	0
Acromyrmex octospinosus	Ao131	SmallWorker	4	Neat	water	0
Acromyrmex octospinosus	Ao131	SmallWorker	5	Neat	water	0
Acromyrmex octospinosus	Ao131	SmallWorker	6	Neat	water	0
Acromyrmex octospinosus	Ao136	SmallWorker	1	Neat	water	0
Acromyrmex octospinosus	Ao136	SmallWorker	2	Neat	water	0
Acromyrmex octospinosus	Ao136	SmallWorker	3	Neat	water	0
Acromyrmex octospinosus	Ao136	SmallWorker	4	Neat	water	0
Acromyrmex octospinosus	Ao136	SmallWorker	5	Neat	water	0
Acromyrmex octospinosus	Ao136	SmallWorker	6	Neat	water	0
Acromyrmex octospinosus	Ao1101	SmallWorker	1	Neat	water	0
Acromyrmex octospinosus	Ao1101	SmallWorker	2	Neat	water	0
Acromyrmex octospinosus	Ao1101	SmallWorker	3	Neat	water	0
Acromyrmex octospinosus	Ao1101	SmallWorker	4	Neat	water	0
Acromyrmex octospinosus	Ao1101	SmallWorker	5	Neat	water	0
Acromyrmex octospinosus	Ao1101	SmallWorker	6	Neat	water	0
Acromyrmex octospinosus	Ao1102	SmallWorker	1	Neat	water	0
Acromyrmex octospinosus	Ao1102	SmallWorker	2	Neat	water	0
Acromyrmex octospinosus	Ao1102	SmallWorker	3	Neat	water	0
Acromyrmex octospinosus	Ao1102	SmallWorker	4	Neat	water	0
Acromyrmex octospinosus	Ao1102	SmallWorker	5	Neat	water	0
Acromyrmex octospinosus	Ao1102	SmallWorker	6	Neat	water	0
Acromyrmex octospinosus	Ao132	SmallWorker	1	Neat	water	0
Acromyrmex octospinosus	Ao132	SmallWorker	2	Neat	water	0
Acromyrmex octospinosus	Ao132	SmallWorker	3	Neat	water	0
Acromyrmex octospinosus	Ao132	SmallWorker	4	Neat	water	0
Acromyrmex octospinosus	Ao132	SmallWorker	5	Neat	water	0
Acromyrmex octospinosus	Ao132	SmallWorker	6	Neat	water	0
Acromyrmex octospinosus	Ao131	SmallWorker	1	Neat	nonane	1
Acromyrmex octospinosus	Ao131	SmallWorker	2	Neat	nonane	1
Acromyrmex octospinosus	Ao131	SmallWorker	3	Neat	nonane	1
Acromyrmex octospinosus	Ao131	SmallWorker	4	Neat	nonane	0
Acromyrmex octospinosus	Ao131	SmallWorker	5	Neat	nonane	0
Acromyrmex octospinosus	Ao131	SmallWorker	6	Neat	nonane	0
Acromyrmex octospinosus	Ao136	SmallWorker	1	Neat	nonane	1
Acromyrmex octospinosus	Ao136	SmallWorker	2	Neat	nonane	0
Acromyrmex octospinosus	Ao136	SmallWorker	3	Neat	nonane	0
Acromyrmex octospinosus	Ao136	SmallWorker	4	Neat	nonane	0
Acromyrmex octospinosus	Ao136	SmallWorker	5	Neat	nonane	0
Acromyrmex octospinosus	Ao136	SmallWorker	6	Neat	nonane	0
Acromyrmex octospinosus	Ao1101	SmallWorker	1	Neat	nonane	0
Acromyrmex octospinosus	Ao1101	SmallWorker	2	Neat	nonane	0
Acromyrmex octospinosus	Ao1101	SmallWorker	3	Neat	nonane	0
Acromyrmex octospinosus	Ao1101	SmallWorker	4	Neat	nonane	0
Acromyrmex octospinosus	Ao1101	SmallWorker	5	Neat	nonane	0
Acromyrmex octospinosus	Ao1101	SmallWorker	6	Neat	nonane	0
Acromyrmex octospinosus	Ao1102	SmallWorker	1	Neat	nonane	0
Acromyrmex octospinosus	Ao1102	SmallWorker	2	Neat	nonane	0
Acromyrmex octospinosus	Ao1102	SmallWorker	3	Neat	nonane	0
Acromyrmex octospinosus	Ao1102	SmallWorker	4	Neat	nonane	0
Acromyrmex octospinosus	Ao1102	SmallWorker	5	Neat	nonane	0
Acromyrmex octospinosus	Ao1102	SmallWorker	6	Neat	nonane	0
Acromyrmex octospinosus	Ao132	SmallWorker	1	Neat	nonane	0
Acromyrmex octospinosus	Ao132	SmallWorker	2	Neat	nonane	0
Acromyrmex octospinosus	Ao132	SmallWorker	3	Neat	nonane	0
Acromyrmex octospinosus	Ao132	SmallWorker	4	Neat	nonane	1
Acromyrmex octospinosus	Ao132	SmallWorker	5	Neat	nonane	0
Acromyrmex octospinosus	Ao132	SmallWorker	6	Neat	nonane	0

## Sheet: AgeData
Colony	Caste	Individual	Colouration
Ae088	YoungWorker	1	97
Ae088	YoungWorker	2	85
Ae088	YoungWorker	3	86
Ae088	YoungWorker	4	96
Ae088	YoungWorker	5	87
Ae088	YoungWorker	6	78
Ae088	MediumWorker	1	70
Ae088	MediumWorker	2	76
Ae088	MediumWorker	3	68
Ae088	MediumWorker	4	73
Ae088	MediumWorker	5	70
Ae088	MediumWorker	6	68
Ae088	OldWorker	1	62
Ae088	OldWorker	2	61
Ae088	OldWorker	3	66
Ae088	OldWorker	4	50
Ae088	OldWorker	5	55
Ae1102	YoungWorker	1	90
Ae1102	YoungWorker	2	95
Ae1102	YoungWorker	3	81
Ae1102	YoungWorker	4	96
Ae1102	YoungWorker	5	98
Ae1102	YoungWorker	6	97
Ae1102	MediumWorker	1	77
Ae1102	MediumWorker	2	59
Ae1102	MediumWorker	3	74
Ae1102	MediumWorker	4	73
Ae1102	MediumWorker	5	77
Ae1102	MediumWorker	6	71
Ae1102	OldWorker	1	49
Ae1102	OldWorker	2	56
Ae1102	OldWorker	3	62
Ae1102	OldWorker	4	67
Ae1102	OldWorker	5	60
Ae1102	OldWorker	6	68
Ae1105	YoungWorker	1	72
Ae1105	YoungWorker	2	90
Ae1105	YoungWorker	3	82
Ae1105	YoungWorker	4	90
Ae1105	YoungWorker	5	78
Ae1105	YoungWorker	6	93
Ae1105	MediumWorker	1	73
Ae1105	MediumWorker	2	65
Ae1105	MediumWorker	3	70
Ae1105	MediumWorker	4	66
Ae1105	MediumWorker	5	71
Ae1105	MediumWorker	6	67
Ae1105	OldWorker	1	58
Ae1105	OldWorker	2	60
Ae1105	OldWorker	3	56
Ae1105	OldWorker	4	58
Ae1105	OldWorker	5	46
Ae1105	OldWorker	6	60
Ae603	YoungWorker	1	98
Ae603	YoungWorker	2	78
Ae603	YoungWorker	3	90
Ae603	YoungWorker	4	87
Ae603	YoungWorker	5	78
Ae603	YoungWorker	6	83
Ae603	MediumWorker	1	74
Ae603	MediumWorker	2	60
Ae603	MediumWorker	3	72
Ae603	MediumWorker	4	70
Ae603	MediumWorker	5	75
Ae603	MediumWorker	6	78
Ae603	OldWorker	1	70
Ae603	OldWorker	2	55
Ae603	OldWorker	3	56
Ae603	OldWorker	4	57
Ae603	OldWorker	5	60
Ae399	YoungWorker	1	105
Ae399	YoungWorker	2	87
Ae399	YoungWorker	3	85
Ae399	YoungWorker	4	85
Ae399	YoungWorker	5	94
Ae399	YoungWorker	6	85
Ae399	MediumWorker	1	76
Ae399	MediumWorker	2	72
Ae399	MediumWorker	3	71
Ae399	MediumWorker	4	75
Ae399	MediumWorker	5	66
Ae399	MediumWorker	6	52
Ae399	OldWorker	1	63
Ae399	OldWorker	2	50
Ae399	OldWorker	3	65
Ae399	OldWorker	4	60
Ae399	OldWorker	5	63
Ao134	YoungWorker	1	104
Ao134	YoungWorker	2	101
Ao134	YoungWorker	3	91
Ao134	YoungWorker	4	95
Ao134	YoungWorker	5	93
Ao134	YoungWorker	6	90
Ao134	MediumWorker	1	73
Ao134	MediumWorker	2	77
Ao134	MediumWorker	3	72
Ao134	MediumWorker	4	68
Ao134	MediumWorker	5	72
Ao134	MediumWorker	6	63
Ao134	OldWorker	1	54
Ao134	OldWorker	2	50
Ao134	OldWorker	3	58
Ao134	OldWorker	4	46
Ao134	OldWorker	5	48
Ao134	OldWorker	6	49
Ao1101	YoungWorker	1	98
Ao1101	YoungWorker	2	111
Ao1101	YoungWorker	3	109
Ao1101	YoungWorker	4	90
Ao1101	YoungWorker	5	115
Ao1101	YoungWorker	6	97
Ao1101	MediumWorker	1	77
Ao1101	MediumWorker	2	80
Ao1101	MediumWorker	3	83
Ao1101	MediumWorker	4	72
Ao1101	MediumWorker	5	70
Ao1101	MediumWorker	6	68
Ao1101	OldWorker	1	64
Ao1101	OldWorker	2	69
Ao1101	OldWorker	3	64
Ao1101	OldWorker	4	71
Ao1101	OldWorker	5	58
Ao1101	OldWorker	6	69
Ao1102	YoungWorker	1	110
Ao1102	YoungWorker	2	102
Ao1102	YoungWorker	3	96
Ao1102	YoungWorker	4	87
Ao1102	YoungWorker	5	88
Ao1102	YoungWorker	6	115
Ao1102	MediumWorker	1	77
Ao1102	MediumWorker	2	72
Ao1102	MediumWorker	3	80
Ao1102	MediumWorker	4	72
Ao1102	MediumWorker	5	70
Ao1102	MediumWorker	6	73
Ao1102	OldWorker	1	53
Ao1102	OldWorker	2	64
Ao1102	OldWorker	3	62
Ao1102	OldWorker	4	67
Ao1102	OldWorker	5	60
Ao1102	OldWorker	6	55
Ao131	YoungWorker	1	113
Ao131	YoungWorker	2	118
Ao131	YoungWorker	3	92
Ao131	YoungWorker	4	73
Ao131	YoungWorker	5	95
Ao131	YoungWorker	6	86
Ao131	MediumWorker	1	70
Ao131	MediumWorker	2	67
Ao131	MediumWorker	3	70
Ao131	MediumWorker	4	65
Ao131	MediumWorker	5	71
Ao131	MediumWorker	6	69
Ao131	OldWorker	1	60
Ao131	OldWorker	2	55
Ao131	OldWorker	3	42
Ao131	OldWorker	4	46
Ao131	OldWorker	5	50
Ao131	OldWorker	6	59
Ao132	YoungWorker	1	86
Ao132	YoungWorker	2	98
Ao132	YoungWorker	3	111
Ao132	YoungWorker	4	103
Ao132	YoungWorker	5	94
Ao132	YoungWorker	6	98
Ao132	MediumWorker	1	70
Ao132	MediumWorker	2	59
Ao132	MediumWorker	3	56
Ao132	MediumWorker	4	72
Ao132	MediumWorker	5	63
Ao132	MediumWorker	6	71
Ao132	OldWorker	1	48
Ao132	OldWorker	2	54
Ao132	OldWorker	3	57
Ao132	OldWorker	4	55
Ao132	OldWorker	5	45
Ao132	OldWorker	6	60

## Sheet: SizeData
Colony	Caste	Individual	Head width	Colouration
Ao134	SW	1	1.43	63
Ao134	SW	2	1.35	71
Ao134	SW	3	1.48	80
Ao134	SW	4	1.33	61
Ao134	SW	5	1.03	83
Ao134	SW	6	1.19	74
Ao134	MW	1	1.82	69
Ao134	MW	2	1.86	88
Ao134	MW	3	1.74	68
Ao134	MW	4	1.49	71
Ao134	MW	5	1.74	82
Ao134	MW	6	1.65	82
Ao134	LW	1	2.04	74
Ao134	LW	2	2.26	77
Ao134	LW	3	2.05	66
Ao134	LW	4	2.24	63
Ao134	LW	5	1.93	65
Ao134	LW	6	1.94	70
Ao1102	SW	1	1.35	79
Ao1102	SW	2	1.29	73
Ao1102	SW	3	1.33	72
Ao1102	SW	4	1.31	77
Ao1102	SW	5	1.01	75
Ao1102	SW	6	1.03	70
Ao1102	MW	1	1.57	66
Ao1102	MW	2	1.62	72
Ao1102	MW	3	1.68	78
Ao1102	MW	4	1.39	78
Ao1102	MW	5	1.57	73
Ao1102	MW	6	1.41	77
Ao1102	LW	1	2.36	74
Ao1102	LW	2	2.18	76
Ao1102	LW	3	2.03	80
Ao1102	LW	4	2.22	68
Ao1102	LW	5	2.43	80
Ao1102	LW	6	2.44	77
Ao131	SW	1	0.99	80
Ao131	SW	2	1.34	68
Ao131	SW	3	1.42	73
Ao131	SW	4	1.12	67
Ao131	SW	5	1.3	87
Ao131	SW	6	1.3	80
Ao131	MW	1	1.71	75
Ao131	MW	2	1.54	77
Ao131	MW	3	1.58	63
Ao131	MW	4	1.59	68
Ao131	MW	5	1.5	69
Ao131	MW	6	1.64	67
Ao131	LW	1	1.9	64
Ao131	LW	2	1.73	62
Ao131	LW	3	2.11	64
Ao131	LW	4	1.88	68
Ao131	LW	5	2	67
Ao131	LW	6	1.93	72
Ao132	SW	1	1.47	74
Ao132	SW	2	0.97	70
Ao132	SW	3	1.45	73
Ao132	SW	4	1.37	76
Ao132	SW	5	1.37	80
Ao132	SW	6	1.32	78
Ao132	MW	1	1.74	71
Ao132	MW	2	1.72	66
Ao132	MW	3	1.84	69
Ao132	MW	4	1.62	70
Ao132	MW	5	1.81	72
Ao132	MW	6	1.75	72
Ao132	LW	1	2.03	70
Ao132	LW	2	2.09	68
Ao132	LW	3	2.16	66
Ao132	LW	4	2.06	75
Ao132	LW	5	2.11	70
Ao132	LW	6	2.01	76
Ao1101	SW	1	1.39	75
Ao1101	SW	2	1.36	80
Ao1101	SW	3	1.31	68
Ao1101	SW	4	0.94	70
Ao1101	SW	5	0.88	72
Ao1101	SW	6	1.05	71
Ao1101	MW	1	1.58	82
Ao1101	MW	2	1.87	71
Ao1101	MW	3	1.7	72
Ao1101	MW	4	1.64	62
Ao1101	MW	5	1.59	67
Ao1101	MW	6	1.66	74
Ao1101	LW	1	2.06	69
Ao1101	LW	2	2.02	73
Ao1101	LW	3	2.04	71
Ao1101	LW	4	2.09	69
Ao1101	LW	5	2.11	80
Ao1101	LW	6	2.25	64

## Sheet: LiveAlarmingAnts
Species	Colony	Individual	Treatment	MOR
Octo	Ao1102	1	Nestmate X1	0
Octo	Ao1102	2	Nestmate X1	0
Octo	Ao1102	3	Nestmate X1	0
Octo	Ao1102	4	Nestmate X1	0
Octo	Ao1102	5	Nestmate X1	1
Octo	Ao1102	6	Nestmate X1	1
Octo	Ao1102	7	Nestmate X1	1
Octo	Ao1102	8	Nestmate X1	0
Octo	Ao1102	9	Nestmate X1	0
Octo	Ao1102	10	Nestmate X1	0
Octo	Ao1101	1	Nestmate X1	1
Octo	Ao1101	2	Nestmate X1	0
Octo	Ao1101	3	Nestmate X1	0
Octo	Ao1101	4	Nestmate X1	1
Octo	Ao1101	5	Nestmate X1	1
Octo	Ao1101	6	Nestmate X1	0
Octo	Ao1101	7	Nestmate X1	0
Octo	Ao1101	8	Nestmate X1	1
Octo	Ao132	1	Nestmate X1	1
Octo	Ao132	2	Nestmate X1	0
Octo	Ao132	3	Nestmate X1	0
Octo	Ao132	4	Nestmate X1	1
Octo	Ao132	5	Nestmate X1	0
Octo	Ao132	6	Nestmate X1	1
Octo	Ao132	7	Nestmate X1	0
Octo	Ao132	8	Nestmate X1	1
Octo	Ao132	9	Nestmate X1	0
Octo	Ao132	10	Nestmate X1	0
Octo	Ao131	1	Nestmate X1	0
Octo	Ao131	2	Nestmate X1	0
Octo	Ao131	3	Nestmate X1	0
Octo	Ao131	4	Nestmate X1	0
Octo	Ao131	5	Nestmate X1	1
Octo	Ao131	6	Nestmate X1	1
Octo	Ao131	7	Nestmate X1	1
Octo	Ao131	8	Nestmate X1	0
Octo	Ao131	9	Nestmate X1	1
Octo	Ao131	10	Nestmate X1	1
Octo	Ao136	1	Nestmate X1	0
Octo	Ao136	2	Nestmate X1	0
Octo	Ao136	3	Nestmate X1	0
Octo	Ao136	4	Nestmate X1	0
Octo	Ao136	5	Nestmate X1	1
Octo	Ao136	6	Nestmate X1	1
Octo	Ao136	7	Nestmate X1	0
Octo	Ao136	8	Nestmate X1	1
Octo	Ao136	9	Nestmate X1	0
Octo	Ao136	10	Nestmate X1	1
Octo	Ao1102	1	Nestmate X8	0
Octo	Ao1102	2	Nestmate X8	1
Octo	Ao1102	3	Nestmate X8	1
Octo	Ao1102	4	Nestmate X8	0
Octo	Ao1102	5	Nestmate X8	1
Octo	Ao1102	6	Nestmate X8	1
Octo	Ao1102	7	Nestmate X8	0
Octo	Ao1102	8	Nestmate X8	0
Octo	Ao1102	9	Nestmate X8	1
Octo	Ao1102	10	Nestmate X8	1
Octo	Ao1101	1	Nestmate X8	0
Octo	Ao1101	2	Nestmate X8	1
Octo	Ao1101	3	Nestmate X8	0
Octo	Ao1101	4	Nestmate X8	0
Octo	Ao1101	5	Nestmate X8	0
Octo	Ao1101	6	Nestmate X8	1
Octo	Ao132	1	Nestmate X8	0
Octo	Ao132	2	Nestmate X8	1
Octo	Ao132	3	Nestmate X8	0
Octo	Ao132	4	Nestmate X8	1
Octo	Ao132	5	Nestmate X8	0
Octo	Ao132	6	Nestmate X8	1
Octo	Ao132	7	Nestmate X8	1
Octo	Ao132	8	Nestmate X8	0
Octo	Ao132	9	Nestmate X8	0
Octo	Ao132	10	Nestmate X8	1
Octo	Ao131	1	Nestmate X8	1
Octo	Ao131	2	Nestmate X8	0
Octo	Ao131	3	Nestmate X8	0
Octo	Ao131	4	Nestmate X8	1
Octo	Ao131	5	Nestmate X8	1
Octo	Ao131	6	Nestmate X8	1
Octo	Ao131	7	Nestmate X8	1
Octo	Ao131	8	Nestmate X8	0
Octo	Ao131	9	Nestmate X8	0
Octo	Ao131	10	Nestmate X8	0
Octo	Ao136	1	Nestmate X8	1
Octo	Ao136	2	Nestmate X8	0
Octo	Ao136	3	Nestmate X8	0
Octo	Ao136	4	Nestmate X8	0
Octo	Ao136	5	Nestmate X8	1
Octo	Ao136	6	Nestmate X8	1
Octo	Ao136	7	Nestmate X8	0
Octo	Ao136	8	Nestmate X8	1
Octo	Ao136	9	Nestmate X8	0
Octo	Ao136	10	Nestmate X8	0
Octo	Ao1102	1	Dead Nestmate	0
Octo	Ao1102	2	Dead Nestmate	0
Octo	Ao1102	3	Dead Nestmate	0
Octo	Ao1102	4	Dead Nestmate	0
Octo	Ao1102	5	Dead Nestmate	0
Octo	Ao1102	6	Dead Nestmate	0
Octo	Ao1102	7	Dead Nestmate	0
Octo	Ao1102	8	Dead Nestmate	0
Octo	Ao1102	9	Dead Nestmate	0
Octo	Ao1102	10	Dead Nestmate	0
Octo	Ao1101	1	Dead Nestmate	0
Octo	Ao1101	2	Dead Nestmate	0
Octo	Ao1101	3	Dead Nestmate	0
Octo	Ao1101	4	Dead Nestmate	0
Octo	Ao1101	5	Dead Nestmate	0
Octo	Ao1101	6	Dead Nestmate	0
Octo	Ao1101	7	Dead Nestmate	0
Octo	Ao132	1	Dead Nestmate	0
Octo	Ao132	2	Dead Nestmate	0
Octo	Ao132	3	Dead Nestmate	0
Octo	Ao132	4	Dead Nestmate	0
Octo	Ao132	5	Dead Nestmate	0
Octo	Ao132	6	Dead Nestmate	1
Octo	Ao132	7	Dead Nestmate	0
Octo	Ao132	8	Dead Nestmate	0
Octo	Ao132	9	Dead Nestmate	0
Octo	Ao132	10	Dead Nestmate	0
Octo	Ao131	1	Dead Nestmate	0
Octo	Ao131	2	Dead Nestmate	0
Octo	Ao131	3	Dead Nestmate	0
Octo	Ao131	4	Dead Nestmate	0
Octo	Ao131	5	Dead Nestmate	0
Octo	Ao131	6	Dead Nestmate	0
Octo	Ao131	7	Dead Nestmate	0
Octo	Ao131	8	Dead Nestmate	0
Octo	Ao131	9	Dead Nestmate	1
Octo	Ao131	10	Dead Nestmate	0
Octo	Ao136	1	Dead Nestmate	0
Octo	Ao136	2	Dead Nestmate	0
Octo	Ao136	3	Dead Nestmate	0
Octo	Ao136	4	Dead Nestmate	0
Octo	Ao136	5	Dead Nestmate	0
Octo	Ao136	6	Dead Nestmate	0
Octo	Ao136	7	Dead Nestmate	0
Octo	Ao136	8	Dead Nestmate	0
Octo	Ao136	9	Dead Nestmate	0
Octo	Ao136	10	Dead Nestmate	1
Octo	Ao1102	1	Control pot	0
Octo	Ao1102	2	Control pot	0
Octo	Ao1102	3	Control pot	0
Octo	Ao1102	4	Control pot	0
Octo	Ao1102	5	Control pot	0
Octo	Ao1102	6	Control pot	1
Octo	Ao1102	7	Control pot	0
Octo	Ao1102	8	Control pot	0
Octo	Ao1102	9	Control pot	0
Octo	Ao1102	10	Control pot	0
Octo	Ao1101	1	Control pot	1
Octo	Ao1101	2	Control pot	0
Octo	Ao1101	3	Control pot	0
Octo	Ao1101	4	Control pot	0
Octo	Ao1101	5	Control pot	0
Octo	Ao1101	6	Control pot	0
Octo	Ao1101	7	Control pot	0
Octo	Ao1101	8	Control pot	0
Octo	Ao132	1	Control pot	0
Octo	Ao132	2	Control pot	0
Octo	Ao132	3	Control pot	0
Octo	Ao132	4	Control pot	0
Octo	Ao132	5	Control pot	0
Octo	Ao132	6	Control pot	0
Octo	Ao132	7	Control pot	0
Octo	Ao132	8	Control pot	0
Octo	Ao132	9	Control pot	0
Octo	Ao132	10	Control pot	0
Octo	Ao131	1	Control pot	0
Octo	Ao131	2	Control pot	0
Octo	Ao131	3	Control pot	0
Octo	Ao131	4	Control pot	0
Octo	Ao131	5	Control pot	0
Octo	Ao131	6	Control pot	0
Octo	Ao131	7	Control pot	0
Octo	Ao131	8	Control pot	0
Octo	Ao131	9	Control pot	1
Octo	Ao131	10	Control pot	0
Octo	Ao136	1	Control pot	0
Octo	Ao136	2	Control pot	0
Octo	Ao136	3	Control pot	0
Octo	Ao136	4	Control pot	0
Octo	Ao136	5	Control pot	0
Octo	Ao136	6	Control pot	0
Octo	Ao136	7	Control pot	0
Octo	Ao136	8	Control pot	1
Octo	Ao136	9	Control pot	0
Octo	Ao136	10	Control pot	0
Echinatior	Ae1102	1	Nestmate X1	0
Echinatior	Ae1102	2	Nestmate X1	0
Echinatior	Ae1102	3	Nestmate X1	0
Echinatior	Ae1102	4	Nestmate X1	0
Echinatior	Ae1102	5	Nestmate X1	0
Echinatior	Ae1102	6	Nestmate X1	1
Echinatior	Ae1102	7	Nestmate X1	0
Echinatior	Ae1102	8	Nestmate X1	0
Echinatior	Ae1102	9	Nestmate X1	0
Echinatior	Ae1102	10	Nestmate X1	0
Echinatior	Ae399	1	Nestmate X1	1
Echinatior	Ae399	2	Nestmate X1	0
Echinatior	Ae399	3	Nestmate X1	0
Echinatior	Ae399	4	Nestmate X1	0
Echinatior	Ae399	5	Nestmate X1	0
Echinatior	Ae399	6	Nestmate X1	0
Echinatior	Ae399	7	Nestmate X1	1
Echinatior	Ae399	8	Nestmate X1	1
Echinatior	Ae399	9	Nestmate X1	0
Echinatior	Ae399	10	Nestmate X1	0
Echinatior	Ae603	1	Nestmate X1	0
Echinatior	Ae603	2	Nestmate X1	0
Echinatior	Ae603	3	Nestmate X1	0
Echinatior	Ae603	4	Nestmate X1	1
Echinatior	Ae603	5	Nestmate X1	0
Echinatior	Ae603	6	Nestmate X1	1
Echinatior	Ae603	7	Nestmate X1	0
Echinatior	Ae603	8	Nestmate X1	0
Echinatior	Ae603	9	Nestmate X1	0
Echinatior	Ae603	10	Nestmate X1	1
Echinatior	Ae088	1	Nestmate X1	0
Echinatior	Ae088	2	Nestmate X1	0
Echinatior	Ae088	3	Nestmate X1	0
Echinatior	Ae088	4	Nestmate X1	0
Echinatior	Ae088	5	Nestmate X1	1
Echinatior	Ae088	6	Nestmate X1	0
Echinatior	Ae088	7	Nestmate X1	1
Echinatior	Ae088	8	Nestmate X1	0
Echinatior	Ae088	9	Nestmate X1	0
Echinatior	Ae088	10	Nestmate X1	0
Echinatior	Ae1102	1	Nestmate X8	0
Echinatior	Ae1102	2	Nestmate X8	0
Echinatior	Ae1102	3	Nestmate X8	0
Echinatior	Ae1102	4	Nestmate X8	0
Echinatior	Ae1102	5	Nestmate X8	1
Echinatior	Ae1102	6	Nestmate X8	0
Echinatior	Ae1102	7	Nestmate X8	1
Echinatior	Ae1102	8	Nestmate X8	0
Echinatior	Ae1102	9	Nestmate X8	1
Echinatior	Ae1102	10	Nestmate X8	0
Echinatior	Ae399	1	Nestmate X8	0
Echinatior	Ae399	2	Nestmate X8	1
Echinatior	Ae399	3	Nestmate X8	0
Echinatior	Ae399	4	Nestmate X8	0
Echinatior	Ae399	5	Nestmate X8	0
Echinatior	Ae399	6	Nestmate X8	0
Echinatior	Ae399	7	Nestmate X8	0
Echinatior	Ae399	8	Nestmate X8	1
Echinatior	Ae399	9	Nestmate X8	1
Echinatior	Ae399	10	Nestmate X8	1
Echinatior	Ae603	1	Nestmate X8	0
Echinatior	Ae603	2	Nestmate X8	0
Echinatior	Ae603	3	Nestmate X8	0
Echinatior	Ae603	4	Nestmate X8	0
Echinatior	Ae603	5	Nestmate X8	1
Echinatior	Ae603	6	Nestmate X8	0
Echinatior	Ae603	7	Nestmate X8	1
Echinatior	Ae603	8	Nestmate X8	1
Echinatior	Ae603	9	Nestmate X8	0
Echinatior	Ae603	10	Nestmate X8	0
Echinatior	Ae088	1	Nestmate X8	1
Echinatior	Ae088	2	Nestmate X8	0
Echinatior	Ae088	3	Nestmate X8	0
Echinatior	Ae088	4	Nestmate X8	0
Echinatior	Ae088	5	Nestmate X8	1
Echinatior	Ae088	6	Nestmate X8	0
Echinatior	Ae088	7	Nestmate X8	1
Echinatior	Ae088	8	Nestmate X8	0
Echinatior	Ae088	9	Nestmate X8	0
Echinatior	Ae088	10	Nestmate X8	1
Echinatior	Ae1102	1	Dead Nestmate	0
Echinatior	Ae1102	2	Dead Nestmate	0
Echinatior	Ae1102	3	Dead Nestmate	0
Echinatior	Ae1102	4	Dead Nestmate	1
Echinatior	Ae1102	5	Dead Nestmate	0
Echinatior	Ae1102	6	Dead Nestmate	0
Echinatior	Ae1102	7	Dead Nestmate	0
Echinatior	Ae1102	8	Dead Nestmate	0
Echinatior	Ae1102	9	Dead Nestmate	0
Echinatior	Ae1102	10	Dead Nestmate	0
Echinatior	Ae399	1	Dead Nestmate	0
Echinatior	Ae399	2	Dead Nestmate	0
Echinatior	Ae399	3	Dead Nestmate	0
Echinatior	Ae399	4	Dead Nestmate	0
Echinatior	Ae399	5	Dead Nestmate	0
Echinatior	Ae399	6	Dead Nestmate	1
Echinatior	Ae399	7	Dead Nestmate	0
Echinatior	Ae399	8	Dead Nestmate	0
Echinatior	Ae399	9	Dead Nestmate	1
Echinatior	Ae399	10	Dead Nestmate	0
Echinatior	Ae603	1	Dead Nestmate	0
Echinatior	Ae603	2	Dead Nestmate	0
Echinatior	Ae603	3	Dead Nestmate	0
Echinatior	Ae603	4	Dead Nestmate	0
Echinatior	Ae603	5	Dead Nestmate	0
Echinatior	Ae603	6	Dead Nestmate	0
Echinatior	Ae603	7	Dead Nestmate	1
Echinatior	Ae603	8	Dead Nestmate	0
Echinatior	Ae603	9	Dead Nestmate	0
Echinatior	Ae603	10	Dead Nestmate	0
Echinatior	Ae088	1	Dead Nestmate	0
Echinatior	Ae088	2	Dead Nestmate	0
Echinatior	Ae088	3	Dead Nestmate	0
Echinatior	Ae088	4	Dead Nestmate	0
Echinatior	Ae088	5	Dead Nestmate	0
Echinatior	Ae088	6	Dead Nestmate	0
Echinatior	Ae088	7	Dead Nestmate	0
Echinatior	Ae088	8	Dead Nestmate	0
Echinatior	Ae088	9	Dead Nestmate	1
Echinatior	Ae088	10	Dead Nestmate	0
Echinatior	Ae1102	1	Control pot	0
Echinatior	Ae1102	2	Control pot	0
Echinatior	Ae1102	3	Control pot	0
Echinatior	Ae1102	4	Control pot	0
Echinatior	Ae1102	5	Control pot	0
Echinatior	Ae1102	6	Control pot	0
Echinatior	Ae1102	7	Control pot	0
Echinatior	Ae1102	8	Control pot	0
Echinatior	Ae1102	9	Control pot	1
Echinatior	Ae1102	10	Control pot	0
Echinatior	Ae399	1	Control pot	0
Echinatior	Ae399	2	Control pot	0
Echinatior	Ae399	3	Control pot	0
Echinatior	Ae399	4	Control pot	0
Echinatior	Ae399	5	Control pot	0
Echinatior	Ae399	6	Control pot	0
Echinatior	Ae399	7	Control pot	0
Echinatior	Ae399	8	Control pot	0
Echinatior	Ae399	9	Control pot	1
Echinatior	Ae399	10	Control pot	0
Echinatior	Ae603	1	Control pot	0
Echinatior	Ae603	2	Control pot	0
Echinatior	Ae603	3	Control pot	0
Echinatior	Ae603	4	Control pot	0
Echinatior	Ae603	5	Control pot	0
Echinatior	Ae603	6	Control pot	0
Echinatior	Ae603	7	Control pot	1
Echinatior	Ae603	8	Control pot	0
Echinatior	Ae603	9	Control pot	0
Echinatior	Ae603	10	Control pot	0
Echinatior	Ae088	1	Control pot	0
Echinatior	Ae088	2	Control pot	0
Echinatior	Ae088	3	Control pot	0
Echinatior	Ae088	4	Control pot	0
Echinatior	Ae088	5	Control pot	0
Echinatior	Ae088	6	Control pot	0
Echinatior	Ae088	7	Control pot	0
Echinatior	Ae088	8	Control pot	0
Echinatior	Ae088	9	Control pot	0
Echinatior	Ae088	10	Control pot	0
Echinatior	Ae1102	1	Nestmate X8 (dark)	1
Echinatior	Ae1102	2	Nestmate X8 (dark)	0
Echinatior	Ae1102	3	Nestmate X8 (dark)	0
Echinatior	Ae1102	4	Nestmate X8 (dark)	1
Echinatior	Ae1102	5	Nestmate X8 (dark)	1
Echinatior	Ae1102	6	Nestmate X8 (dark)	1
Echinatior	Ae1102	7	Nestmate X8 (dark)	0
Echinatior	Ae1102	8	Nestmate X8 (dark)	0
Echinatior	Ae1102	9	Nestmate X8 (dark)	0
Echinatior	Ae1102	10	Nestmate X8 (dark)	1
Echinatior	Ae399	1	Nestmate X8 (dark)	0
Echinatior	Ae399	2	Nestmate X8 (dark)	0
Echinatior	Ae399	3	Nestmate X8 (dark)	1
Echinatior	Ae399	4	Nestmate X8 (dark)	1
Echinatior	Ae399	5	Nestmate X8 (dark)	0
Echinatior	Ae399	6	Nestmate X8 (dark)	0
Echinatior	Ae399	7	Nestmate X8 (dark)	0
Echinatior	Ae399	8	Nestmate X8 (dark)	1
Echinatior	Ae399	9	Nestmate X8 (dark)	0
Echinatior	Ae399	10	Nestmate X8 (dark)	1
Echinatior	Ae603	1	Nestmate X8 (dark)	0
Echinatior	Ae603	2	Nestmate X8 (dark)	0
Echinatior	Ae603	3	Nestmate X8 (dark)	1
Echinatior	Ae603	4	Nestmate X8 (dark)	0
Echinatior	Ae603	5	Nestmate X8 (dark)	1
Echinatior	Ae603	6	Nestmate X8 (dark)	0
Echinatior	Ae603	7	Nestmate X8 (dark)	0
Echinatior	Ae603	8	Nestmate X8 (dark)	1
Echinatior	Ae603	9	Nestmate X8 (dark)	1
Echinatior	Ae603	10	Nestmate X8 (dark)	0
Echinatior	Ae088	1	Nestmate X8 (dark)	0
Echinatior	Ae088	2	Nestmate X8 (dark)	0
Echinatior	Ae088	3	Nestmate X8 (dark)	0
Echinatior	Ae088	4	Nestmate X8 (dark)	1
Echinatior	Ae088	5	Nestmate X8 (dark)	0
Echinatior	Ae088	6	Nestmate X8 (dark)	0
Echinatior	Ae088	7	Nestmate X8 (dark)	1
Echinatior	Ae088	8	Nestmate X8 (dark)	1
Echinatior	Ae088	9	Nestmate X8 (dark)	0
Echinatior	Ae088	10	Nestmate X8 (dark)	0
Octo	Ao132	1	Nestmate X8 (dark)	0
Octo	Ao132	2	Nestmate X8 (dark)	0
Octo	Ao132	3	Nestmate X8 (dark)	1
Octo	Ao132	4	Nestmate X8 (dark)	1
Octo	Ao132	5	Nestmate X8 (dark)	0
Octo	Ao132	6	Nestmate X8 (dark)	0
Octo	Ao132	7	Nestmate X8 (dark)	1
Octo	Ao132	8	Nestmate X8 (dark)	0
Octo	Ao132	9	Nestmate X8 (dark)	0
Octo	Ao132	10	Nestmate X8 (dark)	1
Octo	Ao131	1	Nestmate X8 (dark)	0
Octo	Ao131	4	Nestmate X8 (dark)	0
Octo	Ao131	5	Nestmate X8 (dark)	1
Octo	Ao131	6	Nestmate X8 (dark)	0
Octo	Ao131	7	Nestmate X8 (dark)	0
Octo	Ao131	8	Nestmate X8 (dark)	1
Octo	Ao131	9	Nestmate X8 (dark)	1
Octo	Ao131	10	Nestmate X8 (dark)	1
Octo	Ao136	1	Nestmate X8 (dark)	1
Octo	Ao136	2	Nestmate X8 (dark)	1
Octo	Ao136	3	Nestmate X8 (dark)	1
Octo	Ao136	4	Nestmate X8 (dark)	1
Octo	Ao136	5	Nestmate X8 (dark)	0
Octo	Ao136	6	Nestmate X8 (dark)	0
Octo	Ao136	7	Nestmate X8 (dark)	0
Octo	Ao136	8	Nestmate X8 (dark)	1
Octo	Ao136	9	Nestmate X8 (dark)	1
Octo	Ao136	10	Nestmate X8 (dark)	0
Octo	Ao1102	1	Nestmate X8 (dark)	0
Octo	Ao1102	2	Nestmate X8 (dark)	0
Octo	Ao1102	3	Nestmate X8 (dark)	1
Octo	Ao1102	4	Nestmate X8 (dark)	0
Octo	Ao1102	5	Nestmate X8 (dark)	1
Octo	Ao1102	6	Nestmate X8 (dark)	0
Octo	Ao1102	7	Nestmate X8 (dark)	0
Octo	Ao1102	8	Nestmate X8 (dark)	1
Octo	Ao1102	9	Nestmate X8 (dark)	1
Octo	Ao1102	10	Nestmate X8 (dark)	0
Octo	Ao1101	1	Nestmate X8 (dark)	1
Octo	Ao1101	2	Nestmate X8 (dark)	1
Octo	Ao1101	3	Nestmate X8 (dark)	0
Octo	Ao1101	4	Nestmate X8 (dark)	1
Octo	Ao1101	5	Nestmate X8 (dark)	0
Octo	Ao1101	6	Nestmate X8 (dark)	0
Octo	Ao1101	7	Nestmate X8 (dark)	1
Octo	Ao1101	8	Nestmate X8 (dark)	0
Octo	Ao1101	9	Nestmate X8 (dark)	1
Octo	Ao1101	10	Nestmate X8 (dark)	0

## Sheet: ColonyLevelAssay
Colony	Compound	Time point	NoAnts	NoMORs
At1306	2ethyl1hexanol	10	2	0
At1306	2ethyl1hexanol	20	1	0
At1306	2ethyl1hexanol	30	3	0
At1306	2ethyl1hexanol	40	3	0
At1306	2ethyl1hexanol	50	4	0
At1306	2ethyl1hexanol	60	2	1
At1306	4methyl3heptanol	10	0	1
At1306	4methyl3heptanol	20	0	0
At1306	4methyl3heptanol	30	0	1
At1306	4methyl3heptanol	40	1	0
At1306	4methyl3heptanol	50	2	1
At1306	4methyl3heptanol	60	1	1
At1306	nonane	10	2	0
At1306	nonane	20	2	0
At1306	nonane	30	2	0
At1306	nonane	40	1	0
At1306	nonane	50	1	0
At1306	nonane	60	1	0
At1306	3octanone	10	7	3
At1306	3octanone	20	9	5
At1306	3octanone	30	6	2
At1306	3octanone	40	4	1
At1306	3octanone	50	4	1
At1306	3octanone	60	6	1
At1306	4methyl3heptanone	10	3	2
At1306	4methyl3heptanone	20	9	1
At1306	4methyl3heptanone	30	9	3
At1306	4methyl3heptanone	40	9	2
At1306	4methyl3heptanone	50	11	1
At1306	4methyl3heptanone	60	6	0
At1306	hexane	10	3	0
At1306	hexane	20	0	0
At1306	hexane	30	1	0
At1306	hexane	40	1	0
At1306	hexane	50	3	0
At1306	hexane	60	1	0
Atce131	2ethyl1hexanol	10	23
Atce131	2ethyl1hexanol	20	25
Atce131	2ethyl1hexanol	30	23
Atce131	2ethyl1hexanol	40	20
Atce131	2ethyl1hexanol	50	19
Atce131	2ethyl1hexanol	60	26
Atce131	4methyl3heptanone	10	18
Atce131	4methyl3heptanone	20	24
Atce131	4methyl3heptanone	30	19
Atce131	4methyl3heptanone	40	32
Atce131	4methyl3heptanone	50	24
Atce131	4methyl3heptanone	60	25
Atce131	hexane	10	25
Atce131	hexane	20	27
Atce131	hexane	30	39
Atce131	hexane	40	47
Atce131	hexane	50	36
Atce131	hexane	60	30
Atce131	nonane	10	30
Atce131	nonane	20	25
Atce131	nonane	30	30
Atce131	nonane	40	33
Atce131	nonane	50	29
Atce131	nonane	60	37
At1321	2ethyl1hexanol	10	6	2
At1321	2ethyl1hexanol	20	7	2
At1321	2ethyl1hexanol	30	7	1
At1321	2ethyl1hexanol	40	4	3
At1321	2ethyl1hexanol	50	7	2
At1321	2ethyl1hexanol	60	6	2
At1321	4methyl3heptanol	10	6	2
At1321	4methyl3heptanol	20	7	4
At1321	4methyl3heptanol	30	12	1
At1321	4methyl3heptanol	40	9	0
At1321	4methyl3heptanol	50	11	0
At1321	4methyl3heptanol	60	4	0
At1321	nonane	10	17	4
At1321	nonane	20	15	2
At1321	nonane	30	20	3
At1321	nonane	40	20	2
At1321	nonane	50	15	2
At1321	nonane	60	8	2
At1321	3octanone	10	12	0
At1321	3octanone	20	11	1
At1321	3octanone	30	10	3
At1321	3octanone	40	18	6
At1321	3octanone	50	19	4
At1321	3octanone	60	14	1
At1321	4methyl3heptanone	10	15	8
At1321	4methyl3heptanone	20	14	4
At1321	4methyl3heptanone	30	14	1
At1321	4methyl3heptanone	40	14	4
At1321	4methyl3heptanone	50	15	2
At1321	4methyl3heptanone	60	15	3
At1321	hexane	10	4	2
At1321	hexane	20	7	1
At1321	hexane	30	3	0
At1321	hexane	40	6	0
At1321	hexane	50	8	0
At1321	hexane	60	5	0
At1322	2ethyl1hexanol	10	1	1
At1322	2ethyl1hexanol	20	1	0
At1322	2ethyl1hexanol	30	3	0
At1322	2ethyl1hexanol	40	4	1
At1322	2ethyl1hexanol	50	1	1
At1322	2ethyl1hexanol	60	0	0
At1322	4methyl3heptanol	10	2	4
At1322	4methyl3heptanol	20	1	2
At1322	4methyl3heptanol	30	3	2
At1322	4methyl3heptanol	40	1	0
At1322	4methyl3heptanol	50	2	0
At1322	4methyl3heptanol	60	3	0
At1322	nonane	10	1	0
At1322	nonane	20	1	0
At1322	nonane	30	2	0
At1322	nonane	40	3	0
At1322	nonane	50	1	0
At1322	nonane	60	1	0
At1322	3octanone	10	4	1
At1322	3octanone	20	4	0
At1322	3octanone	30	3	0
At1322	3octanone	40	4	0
At1322	3octanone	50	3	0
At1322	3octanone	60	4	0
At1322	4methyl3heptanone	10	7	9
At1322	4methyl3heptanone	20	9	5
At1322	4methyl3heptanone	30	9	6
At1322	4methyl3heptanone	40	8	1
At1322	4methyl3heptanone	50	10	2
At1322	4methyl3heptanone	60	7	0
At1322	hexane	10	2	0
At1322	hexane	20	3	0
At1322	hexane	30	5	0
At1322	hexane	40	6	0
At1322	hexane	50	7	0
At1322	hexane	60	7	0
Atextra	2ethyl1hexanol	10	9	10
Atextra	2ethyl1hexanol	20	14	10
Atextra	2ethyl1hexanol	30	13	7
Atextra	2ethyl1hexanol	40	8	8
Atextra	2ethyl1hexanol	50	14	11
Atextra	2ethyl1hexanol	60	8	10
Atextra	4methyl3heptanol	10	9	13
Atextra	4methyl3heptanol	20	12	11
Atextra	4methyl3heptanol	30	11	12
Atextra	4methyl3heptanol	40	9	9
Atextra	4methyl3heptanol	50	9	9
Atextra	4methyl3heptanol	60	9	10
Atextra	nonane	10	18	8
Atextra	nonane	20	14	8
Atextra	nonane	30	19	9
Atextra	nonane	40	12	6
Atextra	nonane	50	14	5
Atextra	nonane	60	13	6
Atextra	3octanone	10	12	13
Atextra	3octanone	20	12	14
Atextra	3octanone	30	13	9
Atextra	3octanone	40	9	6
Atextra	3octanone	50	13	8
Atextra	3octanone	60	9	6
Atextra	4methyl3heptanone	10	16	15
Atextra	4methyl3heptanone	20	12	9
Atextra	4methyl3heptanone	30	19	9
Atextra	4methyl3heptanone	40	14	9
Atextra	4methyl3heptanone	50	10	14
Atextra	4methyl3heptanone	60	16	6
Atextra	hexane	10	7	1
Atextra	hexane	20	8	0
Atextra	hexane	30	4	0
Atextra	hexane	40	6	0
Atextra	hexane	50	6	0
Atextra	hexane	60	6	0
Ao1102	3-octanol	10	5	7
Ao1102	3-octanol	20	7	5
Ao1102	3-octanol	30	13	5
Ao1102	3-octanol	40	12	2
Ao1102	3-octanol	50	14	1
Ao1102	3-octanol	60	11	1
Ao1102	2ethyl1hexanol	10	8	6
Ao1102	2ethyl1hexanol	20	7	4
Ao1102	2ethyl1hexanol	30	7	2
Ao1102	2ethyl1hexanol	40	7	2
Ao1102	2ethyl1hexanol	50	7	1
Ao1102	2ethyl1hexanol	60	5	1
Ao1102	2nonanone	10	6	5
Ao1102	2nonanone	20	10	4
Ao1102	2nonanone	30	10	1
Ao1102	2nonanone	40	12	2
Ao1102	2nonanone	50	10	0
Ao1102	2nonanone	60	9	1
Ao1102	2undecanone	10	10	2
Ao1102	2undecanone	20	11	1
Ao1102	2undecanone	30	13	1
Ao1102	2undecanone	40	14	1
Ao1102	2undecanone	50	10	2
Ao1102	2undecanone	60	10	2
Ao1102	3octanone	10	9	10
Ao1102	3octanone	20	12	7
Ao1102	3octanone	30	14	6
Ao1102	3octanone	40	12	5
Ao1102	3octanone	50	18	5
Ao1102	3octanone	60	11	3
Ao1102	hexane	10	4	6
Ao1102	hexane	20	6	6
Ao1102	hexane	30	6	1
Ao1102	hexane	40	9	4
Ao1102	hexane	50	7	1
Ao1102	hexane	60	7	3
Ao1102	nonane	10	5	5
Ao1102	nonane	20	7	3
Ao1102	nonane	30	7	5
Ao1102	nonane	40	8	5
Ao1102	nonane	50	9	2
Ao1102	nonane	60	6	1
Ao132	3-octanol	10	14	15
Ao132	3-octanol	20	14	11
Ao132	3-octanol	30	12	9
Ao132	3-octanol	40	13	7
Ao132	3-octanol	50	12	6
Ao132	3-octanol	60	9	5
Ao132	2ethyl1hexanol	10	14	8
Ao132	2ethyl1hexanol	20	9	2
Ao132	2ethyl1hexanol	30	10	4
Ao132	2ethyl1hexanol	40	9	0
Ao132	2ethyl1hexanol	50	8	1
Ao132	2ethyl1hexanol	60	5	1
Ao132	2nonanone	10	11	5
Ao132	2nonanone	20	10	4
Ao132	2nonanone	30	16	2
Ao132	2nonanone	40	12	1
Ao132	2nonanone	50	13	1
Ao132	2nonanone	60	12	2
Ao132	2undecanone	10	9	5
Ao132	2undecanone	20	10	2
Ao132	2undecanone	30	9	0
Ao132	2undecanone	40	9	0
Ao132	2undecanone	50	9	3
Ao132	2undecanone	60	12	2
Ao132	3octanone	10	27	19
Ao132	3octanone	20	26	11
Ao132	3octanone	30	25	7
Ao132	3octanone	40	23	5
Ao132	3octanone	50	18	7
Ao132	3octanone	60	26	6
Ao132	hexane	10	5	6
Ao132	hexane	20	9	3
Ao132	hexane	30	10	1
Ao132	hexane	40	8	1
Ao132	hexane	50	11	0
Ao132	hexane	60	11	0
Ao132	nonane	10	10	8
Ao132	nonane	20	13	7
Ao132	nonane	30	10	3
Ao132	nonane	40	10	6
Ao132	nonane	50	9	7
Ao132	nonane	60	12	4
Ao1101	3-octanol	10	0	0
Ao1101	3-octanol	20	1	2
Ao1101	3-octanol	30	2	1
Ao1101	3-octanol	40	2	2
Ao1101	3-octanol	50	3	0
Ao1101	3-octanol	60	1	0
Ao1101	2ethyl1hexanol	10	1	2
Ao1101	2ethyl1hexanol	20	2	2
Ao1101	2ethyl1hexanol	30	2	2
Ao1101	2ethyl1hexanol	40	4	1
Ao1101	2ethyl1hexanol	50	5	3
Ao1101	2ethyl1hexanol	60	4	1
Ao1101	2nonanone	10	6	4
Ao1101	2nonanone	20	3	3
Ao1101	2nonanone	30	6	4
Ao1101	2nonanone	40	4	4
Ao1101	2nonanone	50	3	2
Ao1101	2nonanone	60	3	1
Ao1101	2undecanone	10	3	2
Ao1101	2undecanone	20	3	4
Ao1101	2undecanone	30	2	1
Ao1101	2undecanone	40	2	1
Ao1101	2undecanone	50	2	2
Ao1101	2undecanone	60	2	0
Ao1101	3octanone	10	5	12
Ao1101	3octanone	20	5	10
Ao1101	3octanone	30	4	12
Ao1101	3octanone	40	5	7
Ao1101	3octanone	50	10	5
Ao1101	3octanone	60	6	6
Ao1101	hexane	10	1	0
Ao1101	hexane	20	1	1
Ao1101	hexane	30	0	0
Ao1101	hexane	40	1	0
Ao1101	hexane	50	3	0
Ao1101	hexane	60	2	0
Ao1101	nonane	10	2	5
Ao1101	nonane	20	2	3
Ao1101	nonane	30	1	1
Ao1101	nonane	40	2	2
Ao1101	nonane	50	3	2
Ao1101	nonane	60	2	2
Ao136	3-octanol	10	2	2
Ao136	3-octanol	20	7	7
Ao136	3-octanol	30	7	5
Ao136	3-octanol	40	9	2
Ao136	3-octanol	50	11	4
Ao136	3-octanol	60	7	1
Ao136	2ethyl1hexanol	10	5	7
Ao136	2ethyl1hexanol	20	6	6
Ao136	2ethyl1hexanol	30	11	4
Ao136	2ethyl1hexanol	40	11	4
Ao136	2ethyl1hexanol	50	10	3
Ao136	2ethyl1hexanol	60	6	1
Ao136	2nonanone	10	16	13
Ao136	2nonanone	20	18	4
Ao136	2nonanone	30	18	3
Ao136	2nonanone	40	12	1
Ao136	2nonanone	50	10	2
Ao136	2nonanone	60	7	1
Ao136	2undecanone	10	13	11
Ao136	2undecanone	20	16	4
Ao136	2undecanone	30	14	4
Ao136	2undecanone	40	11	4
Ao136	2undecanone	50	9	2
Ao136	2undecanone	60	12	2
Ao136	3octanone	10	9	14
Ao136	3octanone	20	8	11
Ao136	3octanone	30	9	11
Ao136	3octanone	40	8	9
Ao136	3octanone	50	12	7
Ao136	3octanone	60	13	6
Ao136	hexane	10	7	8
Ao136	hexane	20	5	5
Ao136	hexane	30	8	5
Ao136	hexane	40	11	6
Ao136	hexane	50	10	5
Ao136	hexane	60	9	3
Ao136	nonane	10	10	9
Ao136	nonane	20	11	5
Ao136	nonane	30	13	5
Ao136	nonane	40	12	2
Ao136	nonane	50	7	2
Ao136	nonane	60	7	1
Ae399	2nonanone	10	1	2
Ae399	2nonanone	20	2	1
Ae399	2nonanone	30	5	1
Ae399	2nonanone	40	3	1
Ae399	2nonanone	50	5	2
Ae399	2nonanone	60	5	2
Ae399	2ethyl1hexanol	10	3	2
Ae399	2ethyl1hexanol	20	5	3
Ae399	2ethyl1hexanol	30	6	1
Ae399	2ethyl1hexanol	40	4	1
Ae399	2ethyl1hexanol	50	4	2
Ae399	2ethyl1hexanol	60	6	1
Ae399	2undecanone	10	2	1
Ae399	2undecanone	20	3	1
Ae399	2undecanone	30	4	2
Ae399	2undecanone	40	4	3
Ae399	2undecanone	50	4	3
Ae399	2undecanone	60	6	2
Ae399	3-octanol	10	8	9
Ae399	3-octanol	20	8	6
Ae399	3-octanol	30	11	8
Ae399	3-octanol	40	10	7
Ae399	3-octanol	50	11	4
Ae399	3-octanol	60	11	3
Ae399	3octanone	10	5	6
Ae399	3octanone	20	7	6
Ae399	3octanone	30	4	7
Ae399	3octanone	40	4	2
Ae399	3octanone	50	6	2
Ae399	3octanone	60	7	3
Ae399	hexane	10	3	2
Ae399	hexane	20	5	1
Ae399	hexane	30	5	1
Ae399	hexane	40	4	1
Ae399	hexane	50	4	1
Ae399	hexane	60	3	1
Ae399	nonane	10	2	4
Ae399	nonane	20	4	2
Ae399	nonane	30	4	2
Ae399	nonane	40	3	2
Ae399	nonane	50	2	0
Ae399	nonane	60	2	0
Ae603	2nonanone	10	1	1
Ae603	2nonanone	20	1	1
Ae603	2nonanone	30	0	0
Ae603	2nonanone	40	0	0
Ae603	2nonanone	50	0	0
Ae603	2nonanone	60	0	1
Ae603	2ethyl1hexanol	10	0	0
Ae603	2ethyl1hexanol	20	0	0
Ae603	2ethyl1hexanol	30	0	0
Ae603	2ethyl1hexanol	40	0	0
Ae603	2ethyl1hexanol	50	0	0
Ae603	2ethyl1hexanol	60	0	0
Ae603	2undecanone	10	0	1
Ae603	2undecanone	20	0	0
Ae603	2undecanone	30	0	1
Ae603	2undecanone	40	0	0
Ae603	2undecanone	50	0	0
Ae603	2undecanone	60	1	0
Ae603	3-octanol	10	1	1
Ae603	3-octanol	20	1	2
Ae603	3-octanol	30	0	1
Ae603	3-octanol	40	0	1
Ae603	3-octanol	50	2	1
Ae603	3-octanol	60	1	0
Ae603	3octanone	10	0	1
Ae603	3octanone	20	0	0
Ae603	3octanone	30	0	1
Ae603	3octanone	40	0	1
Ae603	3octanone	50	0	0
Ae603	3octanone	60	0	0
Ae603	hexane	10	1	1
Ae603	hexane	20	0	1
Ae603	hexane	30	0	0
Ae603	hexane	40	0	0
Ae603	hexane	50	1	0
Ae603	hexane	60	0	0
Ae603	nonane	10	0	1
Ae603	nonane	20	0	1
Ae603	nonane	30	0	0
Ae603	nonane	40	0	0
Ae603	nonane	50	0	0
Ae603	nonane	60	0	0
Ae1102	2nonanone	10	3	2
Ae1102	2nonanone	20	3	2
Ae1102	2nonanone	30	3	2
Ae1102	2nonanone	40	1	0
Ae1102	2nonanone	50	1	2
Ae1102	2nonanone	60	0	1
Ae1102	2ethyl1hexanol	10	1	1
Ae1102	2ethyl1hexanol	20	1	2
Ae1102	2ethyl1hexanol	30	2	2
Ae1102	2ethyl1hexanol	40	4	3
Ae1102	2ethyl1hexanol	50	2	1
Ae1102	2ethyl1hexanol	60	1	1
Ae1102	2undecanone	10	1	0
Ae1102	2undecanone	20	1	1
Ae1102	2undecanone	30	2	2
Ae1102	2undecanone	40	2	2
Ae1102	2undecanone	50	3	3
Ae1102	2undecanone	60	3	3
Ae1102	3-octanol	10	6	8
Ae1102	3-octanol	20	6	5
Ae1102	3-octanol	30	7	4
Ae1102	3-octanol	40	6	4
Ae1102	3-octanol	50	6	5
Ae1102	3-octanol	60	7	5
Ae1102	3octanone	10	4	4
Ae1102	3octanone	20	4	4
Ae1102	3octanone	30	3	3
Ae1102	3octanone	40	3	4
Ae1102	3octanone	50	4	2
Ae1102	3octanone	60	3	2
Ae1102	hexane	10	2	3
Ae1102	hexane	20	2	2
Ae1102	hexane	30	2	1
Ae1102	hexane	40	1	1
Ae1102	hexane	50	0	0
Ae1102	hexane	60	2	0
Ae1102	nonane	10	2	2
Ae1102	nonane	20	3	2
Ae1102	nonane	30	3	3
Ae1102	nonane	40	1	2
Ae1102	nonane	50	0	1
Ae1102	nonane	60	2	1
Ae399	crushed head	10	6	10
Ae399	crushed head	20	7	10
Ae399	crushed head	30	10	12
Ae399	crushed head	40	8	11
Ae399	crushed head	50	12	10
Ae399	crushed head	60	11	12
Ae603	crushed head	10	3	4
Ae603	crushed head	20	3	3
Ae603	crushed head	30	3	2
Ae603	crushed head	40	3	2
Ae603	crushed head	50	4	3
Ae603	crushed head	60	4	2
Ae1102	crushed head	10	5	6
Ae1102	crushed head	20	6	5
Ae1102	crushed head	30	9	7
Ae1102	crushed head	40	9	6
Ae1102	crushed head	50	6	5
Ae1102	crushed head	60	6	2
Ao132	crushed head	10	9	20
Ao132	crushed head	20	19	21
Ao132	crushed head	30	26	17
Ao132	crushed head	40	25	10
Ao132	crushed head	50	27	9
Ao132	crushed head	60	29	9
Ao136	crushed head	10	3	12
Ao136	crushed head	20	3	7
Ao136	crushed head	30	2	12
Ao136	crushed head	40	8	17
Ao136	crushed head	50	10	16
Ao136	crushed head	60	6	14
Ao1101	crushed head	10	2	8
Ao1101	crushed head	20	4	15
Ao1101	crushed head	30	5	9
Ao1101	crushed head	40	7	12
Ao1101	crushed head	50	7	10
Ao1101	crushed head	60	6	10
Ao1102	crushed head	10	9	15
Ao1102	crushed head	20	11	19
Ao1102	crushed head	30	19	8
Ao1102	crushed head	40	19	11
Ao1102	crushed head	50	21	10
Ao1102	crushed head	60	22	10
